# Supplementary material for: Re-evaluation of Zospeumschaufussi von Frauenfeld, 1862 and Z.suarezi Gittenberger, 1980, including the description of two new Iberian species using Computer Tomography (CT) (Eupulmonata, Ellobioidea, Carychiidae)
Source: Zookeys. 2019 Apr 4;835:65–86. doi: 10.3897/zookeys.835.33231 (PMC6482594; doi:10.3897/zookeys.835.33231)
Supplement: XML Treatment for Zospeum schaufussi [file zookeys.835.33231-treatment1.xml]

<!DOCTYPE tp:taxon-treatment
  PUBLIC "-//TaxonX//DTD Taxonomic Treatment Publishing DTD v0 20100105//EN" "tax-treatment-NSO.dtd">
<tp:taxon-treatment xmlns:tp="http://www.plazi.org/taxpub"><tp:treatment-meta><kwd-group><label>Taxon classification</label><kwd><named-content xmlns:xlink="http://www.w3.org/1999/xlink" content-type="kingdom">Animalia</named-content></kwd><kwd><named-content xmlns:xlink="http://www.w3.org/1999/xlink" content-type="order">Basommatophora</named-content></kwd><kwd><named-content xmlns:xlink="http://www.w3.org/1999/xlink" content-type="family">Carychiidae</named-content></kwd></kwd-group><mixed-citation publication-type="journal"><person-group><name><surname>Jochum</surname><given-names>Adrienne</given-names></name><name><surname>E. Prieto</surname><given-names>Carlos</given-names></name><name><surname>Kampschulte</surname><given-names>Marian</given-names></name><name><surname>Martels</surname><given-names>Gunhild</given-names></name><name><surname>Ruthensteiner</surname><given-names>Bernhard</given-names></name><name><surname>Vrabec</surname><given-names>Marko</given-names></name><name><surname>D. Dörge</surname><given-names>Dorian</given-names></name><name><surname>J. de Winter</surname><given-names>Anton</given-names></name></person-group><article-title>Re-evaluation of <italic><tp:taxon-name><tp:taxon-name-part taxon-name-part-type="genus" reg="Zospeum">Zospeum</tp:taxon-name-part><tp:taxon-name-part taxon-name-part-type="species" reg="schaufussi">schaufussi</tp:taxon-name-part></tp:taxon-name></italic> von Frauenfeld, 1862 and <italic><tp:taxon-name><tp:taxon-name-part taxon-name-part-type="genus" reg="Zospeum">Z.</tp:taxon-name-part><tp:taxon-name-part taxon-name-part-type="species" reg="suarezi">suarezi</tp:taxon-name-part></tp:taxon-name></italic> Gittenberger, 1980, including the description of two new Iberian species using Computer Tomography (CT) (<tp:taxon-name><tp:taxon-name-part taxon-name-part-type="suborder">Eupulmonata</tp:taxon-name-part></tp:taxon-name>, <tp:taxon-name><tp:taxon-name-part taxon-name-part-type="superfamily">Ellobioidea</tp:taxon-name-part></tp:taxon-name>, <tp:taxon-name><tp:taxon-name-part taxon-name-part-type="family">Carychiidae</tp:taxon-name-part></tp:taxon-name>)</article-title><source>Zookeys</source><day>04</day><month>4</month><year>2019</year><volume>835</volume><fpage>65</fpage><lpage>86</lpage><pub-id pub-id-type="doi">10.3897/zookeys.835.33231</pub-id></mixed-citation></tp:treatment-meta><tp:nomenclature><tp:taxon-name>
                <tp:taxon-name-part taxon-name-part-type="genus" reg="Zospeum">Zospeum</tp:taxon-name-part>
                <tp:taxon-name-part taxon-name-part-type="species" reg="schaufussi">schaufussi</tp:taxon-name-part>
              </tp:taxon-name><tp:taxon-authority>von Frauenfeld, 1862</tp:taxon-authority><xref ref-type="fig" rid="F2">Figures 2</xref><xref ref-type="fig" rid="F3">, 3</xref><xref ref-type="fig" rid="F4">, 4</xref><xref ref-type="fig" rid="F7">, 7</xref><xref ref-type="fig" rid="F8">, 8</xref><xref ref-type="fig" rid="F9">, 9</xref><tp:nomenclature-citation-list><tp:nomenclature-citation><tp:taxon-name>
                    <tp:taxon-name-part taxon-name-part-type="genus" reg="Zospeum">Zospeum</tp:taxon-name-part>
                    <tp:taxon-name-part taxon-name-part-type="species" reg="schaufussi">schaufussi</tp:taxon-name-part>
                  </tp:taxon-name><comment>von Frauenfeld, 1862.</comment></tp:nomenclature-citation><tp:nomenclature-citation><tp:taxon-name>
                    <tp:taxon-name-part taxon-name-part-type="genus" reg="Zospeum">Zospeum</tp:taxon-name-part>
                    <tp:taxon-name-part taxon-name-part-type="species" reg="suarezi">suarezi</tp:taxon-name-part>
                  </tp:taxon-name><comment>Gittenberger, 1980: 204. <bold>Syn. n.</bold></comment></tp:nomenclature-citation></tp:nomenclature-citation-list></tp:nomenclature><tp:treatment-sec sec-type="material" id="SECID0E4QAE"><title>Material.</title><p>Von Frauenfeld collection, a single undamaged syntype shell (<named-content xmlns:xlink="http://www.w3.org/1999/xlink" content-type="dwc:institutional_code" xlink:type="simple">NHMW</named-content> 71837); 4 broken syntype shells (<named-content xmlns:xlink="http://www.w3.org/1999/xlink" content-type="dwc:institutional_code" xlink:type="simple">NHMW</named-content> 71836). Terra typica: “.. einer neuen Art, welche ich von Hrn. Schaufuss in Dresden erhielt, die darum von Interesse ist, dass er sie in einer Höhle in Spanien auffand, daher die erste Art, welche das geographische Gebiet dieser Gattung mächtig erweitert.” [.. a new species that I received from Mr. Schaufuss in Dresden, which is significant by the fact that he obtained it from a cave in Spain, ... which considerably expands the geographic range of this genus.]. <xref ref-type="bibr" rid="B6">Fischer (1887)</xref> narrowed the provenance of <italic><tp:taxon-name><tp:taxon-name-part taxon-name-part-type="genus" reg="Zospeum">Z.</tp:taxon-name-part><tp:taxon-name-part taxon-name-part-type="species" reg="schaufussi">schaufussi</tp:taxon-name-part></tp:taxon-name></italic> to the greater historical region of Asturias and Cantabria (i.e. Asturia de Oviedo and Asturia de Santillana), but this was apparently overlooked by later authors.</p></tp:treatment-sec><tp:treatment-sec sec-type="Lectotype designation and rationale" id="SECID0E3RAE"><title>Lectotype designation and rationale.</title><p>Von <xref ref-type="bibr" rid="B7">Frauenfeld’s (1862)</xref> original description [Z. minutissima, vix umbilicata, conica, hyalina, nitida, laeve, anfractibus 5, convexis, apertura rotundata, edentata, peristomate continuo, reflexo] was not detailed enough to recognize the species and lacks an illustration, which in his day, was perhaps deemed unnecessary as no other Iberian congeneric species were known. In Vienna, one of us (AJ) could study five original syntype shells of <italic><tp:taxon-name><tp:taxon-name-part taxon-name-part-type="genus" reg="Zospeum">Z.</tp:taxon-name-part><tp:taxon-name-part taxon-name-part-type="species" reg="schaufussi">schaufussi</tp:taxon-name-part></tp:taxon-name></italic> (<named-content xmlns:xlink="http://www.w3.org/1999/xlink" content-type="dwc:institutional_code" xlink:type="simple">NHMW</named-content> 71836 – 71837), as was previously done by <xref ref-type="bibr" rid="B9">Gittenberger (1980)</xref>. The syntypes are firmly glued on two pieces of cardboard (Figs <xref ref-type="fig" rid="F2">2</xref>–<xref ref-type="fig" rid="F3">3</xref>). Von Frauenfeld mentions that he viewed “some damaged specimens .., without the slightest hint of dentition, such that I cannot doubt the consistent lack of teeth in this species” [translated from German]. All surviving shells, except one (<named-content xmlns:xlink="http://www.w3.org/1999/xlink" content-type="dwc:institutional_code" xlink:type="simple">NHMW</named-content> 71837), are seriously damaged. <xref ref-type="bibr" rid="B9">Gittenberger (1980)</xref> concluded that the four damaged syntype shells could not be <italic><tp:taxon-name><tp:taxon-name-part taxon-name-part-type="genus" reg="Zospeum">Z.</tp:taxon-name-part><tp:taxon-name-part taxon-name-part-type="species" reg="schaufussi">schaufussi</tp:taxon-name-part></tp:taxon-name></italic> because internal barriers are clearly discernible and that the syntypes of the true, edentate, <italic><tp:taxon-name><tp:taxon-name-part taxon-name-part-type="genus" reg="Zospeum">Z.</tp:taxon-name-part><tp:taxon-name-part taxon-name-part-type="species" reg="schaufussi">schaufussi</tp:taxon-name-part></tp:taxon-name></italic> were missing or lost. We can confirm Gittenberger’s observation of the damaged syntypes (see Fig. <xref ref-type="fig" rid="F3">3</xref>). <xref ref-type="bibr" rid="B9">Gittenberger (1980)</xref> attributed the single undamaged syntype shell to his new species, <italic><tp:taxon-name><tp:taxon-name-part taxon-name-part-type="genus" reg="Zospeum">Z.</tp:taxon-name-part><tp:taxon-name-part taxon-name-part-type="species" reg="suarezi">suarezi</tp:taxon-name-part></tp:taxon-name></italic> (as a paratype), rather than to <italic><tp:taxon-name><tp:taxon-name-part taxon-name-part-type="genus" reg="Zospeum">Z.</tp:taxon-name-part><tp:taxon-name-part taxon-name-part-type="species" reg="schaufussi">schaufussi</tp:taxon-name-part></tp:taxon-name></italic>. We cannot concur with his view. Von <xref ref-type="bibr" rid="B7">Frauenfeld (1862)</xref> stressed the similarity with <italic><tp:taxon-name><tp:taxon-name-part taxon-name-part-type="genus" reg="Zospeum">Z.</tp:taxon-name-part><tp:taxon-name-part taxon-name-part-type="species" reg="amoenum">amoenum</tp:taxon-name-part></tp:taxon-name></italic> von Frauenfeld, 1856, as the only other toothless <italic><tp:taxon-name><tp:taxon-name-part taxon-name-part-type="genus" reg="Zospeum">Zospeum</tp:taxon-name-part></tp:taxon-name></italic> species; in fact, all other <italic><tp:taxon-name><tp:taxon-name-part taxon-name-part-type="genus" reg="Zospeum">Zospeum</tp:taxon-name-part></tp:taxon-name></italic> species known by the end of the 19<sup>th</sup> Century have apertural teeth conspicuously present in frontal view, but the deeper, internal dentition, was often unknown or not specifically addressed in descriptions (see e.g. <xref ref-type="bibr" rid="B17">Kobelt 1899</xref>, pls 218–219). We therefore, assume that von Frauenfeld referred to the externally visible dentition in the “apertura”; “Mündung”. The apertural dentition in the intact syntype shell is not, or barely, visible externally (Fig. <xref ref-type="fig" rid="F2">2</xref>). We conclude that this shell, bearing the label notation “Orig [inal] Ex [emplar]!” (Fig. <xref ref-type="fig" rid="F2">2</xref>), is the only remaining undamaged syntype of <italic><tp:taxon-name><tp:taxon-name-part taxon-name-part-type="genus" reg="Zospeum">Z.</tp:taxon-name-part><tp:taxon-name-part taxon-name-part-type="species" reg="schaufussi">schaufussi</tp:taxon-name-part></tp:taxon-name></italic> and thus, designate it here as the lectotype. The purpose of this lectotype designation is the fixation of a taxon name to a specific morphology and to stabilize nomenclature rather than reconstructing the historical course of events.</p><fig id="F2" position="float" orientation="portrait"><label>Figure 2.</label><caption><p><italic><tp:taxon-name><tp:taxon-name-part taxon-name-part-type="genus" reg="Zospeum">Zospeum</tp:taxon-name-part><tp:taxon-name-part taxon-name-part-type="species" reg="schaufussi">schaufussi</tp:taxon-name-part></tp:taxon-name></italic> von Frauenfeld, 1862, lectotype and labels (<named-content xmlns:xlink="http://www.w3.org/1999/xlink" content-type="dwc:institutional_code" xlink:type="simple">NHMW</named-content> 71837). Scale bar: 1 mm.</p></caption><graphic xmlns:xlink="http://www.w3.org/1999/xlink" xlink:href="zookeys-835-065-g002.jpg" position="float" orientation="portrait" xlink:type="simple" id="oo_290842.jpg"/></fig><fig id="F3" position="float" orientation="portrait"><label>Figure 3.</label><caption><p><italic><tp:taxon-name><tp:taxon-name-part taxon-name-part-type="genus" reg="Zospeum">Zospeum</tp:taxon-name-part><tp:taxon-name-part taxon-name-part-type="species" reg="schaufussi">schaufussi</tp:taxon-name-part></tp:taxon-name></italic> von Frauenfeld, 1862, damaged syntypes and labels (<named-content xmlns:xlink="http://www.w3.org/1999/xlink" content-type="dwc:institutional_code" xlink:type="simple">NHMW</named-content> 71836). Scale bar: 500 μm.</p></caption><graphic xmlns:xlink="http://www.w3.org/1999/xlink" xlink:href="zookeys-835-065-g003.jpg" position="float" orientation="portrait" xlink:type="simple" id="oo_290843.jpg"/></fig></tp:treatment-sec><tp:treatment-sec sec-type="description" id="SECID0ELYAE"><title>Lectotype description.</title><p>Shell minute, ca. 1.3 mm, elongate-conical, with at least 5½ regularly coiled, convex whorls, suture deep; teleoconch smooth; aperture roundish-lunate; peristome thickened, elongate-roundish (not angular), closely adhering to spire; peristome height ca. 36% of shell height; umbilicus closed, umbilical depression deep, wrinkles behind apertural lip leading to umbilicus (seen in SEM-EDX Fig. <xref ref-type="fig" rid="F9">9B</xref>). Externally, no apertural dentition is visible apart from a rather low lamella (appearing as a barely visible denticle) in the parietal-columellar corner, discernible only in a rather oblique apertural view. Internally, the columella appears as a short, slightly twisted stem, compressed-dilated at its base (Fig. <xref ref-type="fig" rid="F7">7C–F</xref>), circumscribed by a conspicuous, inclinate lamella that changes in extension along its course. In addition, there may be a hint of secondary lamellar growth at the base of the penultimate whorl (Fig. <xref ref-type="fig" rid="F7">7E</xref>).</p><p><italic><tp:taxon-name><tp:taxon-name-part taxon-name-part-type="genus" reg="Zospeum">Zospeum</tp:taxon-name-part><tp:taxon-name-part taxon-name-part-type="species" reg="schaufussi">schaufussi</tp:taxon-name-part></tp:taxon-name></italic> is easily separable from <italic><tp:taxon-name><tp:taxon-name-part taxon-name-part-type="genus" reg="Zospeum">Z.</tp:taxon-name-part><tp:taxon-name-part taxon-name-part-type="species" reg="biscaiense">biscaiense</tp:taxon-name-part></tp:taxon-name></italic> and <italic><tp:taxon-name><tp:taxon-name-part taxon-name-part-type="genus" reg="Zospeum">Z.</tp:taxon-name-part><tp:taxon-name-part taxon-name-part-type="species" reg="zaldivarae">zaldivarae</tp:taxon-name-part></tp:taxon-name></italic> in shell and peristome shape and apertural characters, whereas <italic><tp:taxon-name><tp:taxon-name-part taxon-name-part-type="genus" reg="Zospeum">Z.</tp:taxon-name-part><tp:taxon-name-part taxon-name-part-type="species" reg="percostulatum">percostulatum</tp:taxon-name-part></tp:taxon-name></italic> is distinctly ribbed. <italic><tp:taxon-name><tp:taxon-name-part taxon-name-part-type="genus" reg="Zospeum">Zospeum</tp:taxon-name-part><tp:taxon-name-part taxon-name-part-type="species" reg="vasconicum">vasconicum</tp:taxon-name-part></tp:taxon-name></italic> and <italic><tp:taxon-name><tp:taxon-name-part taxon-name-part-type="genus" reg="Zospeum">Z.</tp:taxon-name-part><tp:taxon-name-part taxon-name-part-type="species" reg="bellesi">bellesi</tp:taxon-name-part></tp:taxon-name></italic> are more similar, but the latter has no apertural barriers or even a suggestion of any. The former has a much less prominent columellar lamella and is clearly less tightly coiled. The species described here as <italic><tp:taxon-name><tp:taxon-name-part taxon-name-part-type="genus" reg="Zospeum">Z.</tp:taxon-name-part><tp:taxon-name-part taxon-name-part-type="species" reg="gittenbergeri">gittenbergeri</tp:taxon-name-part></tp:taxon-name></italic>, differs by its angular rather than rounded peristome and slightly developed lamella on the columella.</p><p>Clearly, the lectotype of <italic><tp:taxon-name><tp:taxon-name-part taxon-name-part-type="genus" reg="Zospeum">Z.</tp:taxon-name-part><tp:taxon-name-part taxon-name-part-type="species" reg="schaufussi">schaufussi</tp:taxon-name-part></tp:taxon-name></italic> strongly resembles Gittenberger’s topotypic <italic><tp:taxon-name><tp:taxon-name-part taxon-name-part-type="genus" reg="Zospeum">Z.</tp:taxon-name-part><tp:taxon-name-part taxon-name-part-type="species" reg="suarezi">suarezi</tp:taxon-name-part></tp:taxon-name></italic>, to the extent that <xref ref-type="bibr" rid="B9">Gittenberger (1980)</xref> considered the lectotype shell a paratype of his species. The shell described below as <italic><tp:taxon-name><tp:taxon-name-part taxon-name-part-type="genus" reg="Zospeum">Z.</tp:taxon-name-part><tp:taxon-name-part taxon-name-part-type="species" reg="praetermissum">praetermissum</tp:taxon-name-part></tp:taxon-name></italic> sp. n., is distinct in its less elongate shell with less tightly coiled whorls and the presence of a second lamella on the base of the columella (Fig. <xref ref-type="fig" rid="F11">11G, I, K</xref>). Shells of <italic><tp:taxon-name><tp:taxon-name-part taxon-name-part-type="genus" reg="Zospeum">Z.</tp:taxon-name-part><tp:taxon-name-part taxon-name-part-type="species" reg="suarezi">suarezi</tp:taxon-name-part></tp:taxon-name></italic> from the type cave agree with the <italic><tp:taxon-name><tp:taxon-name-part taxon-name-part-type="genus" reg="Zospeum">Z.</tp:taxon-name-part><tp:taxon-name-part taxon-name-part-type="species" reg="schaufussi">schaufussi</tp:taxon-name-part></tp:taxon-name></italic> lectotype in their elongate-conical shell and coiling tightness (see Table <xref ref-type="table" rid="T1">1</xref>), rounded peristome, and barely visible dentition in the aperture. Internally, they have a similar columellar lamella configuration.</p></tp:treatment-sec><tp:treatment-sec sec-type="remarks" id="SECID0EN4AE"><title>Remarks.</title><p>Although our SEM-EDX analyses revealed no significant evidence linking the lectotype to a specific cave or potential cave region, this method, however, revealed some ecological information derivable from the sediment encrusting the shell. The sediment reflects a granitic context and minerogenetic processes (<xref ref-type="bibr" rid="B15">Onac and Forti 2011</xref>) acting in the cave environment. Detectable, are different concentrations of calcium (Ca), aluminum (Al), silicon (Si), magnesium (Mg), oxygen (O), carbon (C), iron (Fe), potassium (K), phosphor (P) and lead (Pb).</p></tp:treatment-sec><tp:treatment-sec><!--Section generated to contain objects referenced in tp:taxon-treatment.--><fig id="F4" position="float" orientation="portrait"><label>Figure 4.</label><caption><p><bold>A–C</bold><italic><tp:taxon-name><tp:taxon-name-part taxon-name-part-type="genus" reg="Zospeum">Zospeum</tp:taxon-name-part><tp:taxon-name-part taxon-name-part-type="species" reg="schaufussi">schaufussi</tp:taxon-name-part></tp:taxon-name></italic> von Frauenfeld, 1862, Cueva del Búho, Puente Viesgo, Santander, (holotype of <italic><tp:taxon-name><tp:taxon-name-part taxon-name-part-type="genus" reg="Zospeum">Z.</tp:taxon-name-part><tp:taxon-name-part taxon-name-part-type="species" reg="suarezi">suarezi</tp:taxon-name-part></tp:taxon-name></italic>, <named-content xmlns:xlink="http://www.w3.org/1999/xlink" content-type="dwc:institutional_code" xlink:type="simple">RMNH</named-content>.MOL.55383) <bold>D–E</bold><italic><tp:taxon-name><tp:taxon-name-part taxon-name-part-type="genus" reg="Zospeum">Z.</tp:taxon-name-part><tp:taxon-name-part taxon-name-part-type="species" reg="praetermissum">praetermissum</tp:taxon-name-part></tp:taxon-name></italic> sp. n., Cueva del Puente de Inguanzo (<named-content xmlns:xlink="http://www.w3.org/1999/xlink" content-type="dwc:institutional_code" xlink:type="simple">RMNH</named-content>.MOL55389). Scale bar: 500 μm.</p></caption><graphic xmlns:xlink="http://www.w3.org/1999/xlink" xlink:href="zookeys-835-065-g004.jpg" position="float" orientation="portrait" xlink:type="simple" id="oo_290844.jpg"/></fig><fig id="F7" position="float" orientation="portrait"><label>Figure 7.</label><caption><p><abbrev xmlns:xlink="http://www.w3.org/1999/xlink" xlink:title="Computer Tomography" xlink:type="simple">CT</abbrev> images showing columellar apparatus of <italic><tp:taxon-name><tp:taxon-name-part taxon-name-part-type="genus" reg="Zospeum">Zospeum</tp:taxon-name-part><tp:taxon-name-part taxon-name-part-type="species" reg="schaufussi">schaufussi</tp:taxon-name-part></tp:taxon-name></italic> von Frauenfeld, 1862, lectotype (<named-content xmlns:xlink="http://www.w3.org/1999/xlink" content-type="dwc:institutional_code" xlink:type="simple">NHMW</named-content> 71837). Scale bar: 500 μm.</p></caption><graphic xmlns:xlink="http://www.w3.org/1999/xlink" xlink:href="zookeys-835-065-g007.jpg" position="float" orientation="portrait" xlink:type="simple" id="oo_290847.jpg"/></fig><fig id="F8" position="float" orientation="portrait"><label>Figure 8.</label><caption><p>Animated video from <abbrev xmlns:xlink="http://www.w3.org/1999/xlink" xlink:title="Computer Tomography" xlink:type="simple">CT</abbrev> scans of <italic><tp:taxon-name><tp:taxon-name-part taxon-name-part-type="genus" reg="Zospeum">Zospeum</tp:taxon-name-part><tp:taxon-name-part taxon-name-part-type="species" reg="schaufussi">schaufussi</tp:taxon-name-part></tp:taxon-name></italic> von Frauenfeld, 1862, lectotype (<named-content xmlns:xlink="http://www.w3.org/1999/xlink" content-type="dwc:institutional_code" xlink:type="simple">NHMW</named-content> 71837). Scale bar: 500 μm.</p></caption><media xmlns:xlink="http://www.w3.org/1999/xlink" xlink:href="zookeys-835-065-v001.mp4" position="float" orientation="portrait" xlink:type="simple"/><media xmlns:xlink="http://www.w3.org/1999/xlink" xlink:href="zookeys-835-065-v002.mp4" position="float" orientation="portrait" xlink:type="simple"/></fig><fig id="F9" position="float" orientation="portrait"><label>Figure 9.</label><caption><p>SEM-EDX spectroscopic images showing spectrum of elemental content in sediment encrusted on different regions of the lectotype of <italic><tp:taxon-name><tp:taxon-name-part taxon-name-part-type="genus" reg="Zospeum">Zospeum</tp:taxon-name-part><tp:taxon-name-part taxon-name-part-type="species" reg="schaufussi">schaufussi</tp:taxon-name-part></tp:taxon-name></italic> von Frauenfeld, 1862 (<named-content xmlns:xlink="http://www.w3.org/1999/xlink" content-type="dwc:institutional_code" xlink:type="simple">NHMW</named-content> 71837). <bold>A–D</bold> Concentrations within yellow-framed zone of calcium (Ca), aluminum (Al), silicon (Si), magnesium (Mg), oxygen (O), carbon (C), iron (Fe), potassium (K), phosphor (P) and lead (Pb).</p></caption><graphic xmlns:xlink="http://www.w3.org/1999/xlink" xlink:href="zookeys-835-065-g008.jpg" position="float" orientation="portrait" xlink:type="simple" id="oo_290849.jpg"/></fig><fig id="F11" position="float" orientation="portrait"><label>Figure 11.</label><caption><p><abbrev xmlns:xlink="http://www.w3.org/1999/xlink" xlink:title="Computer Tomography" xlink:type="simple">CT</abbrev> images of <italic><tp:taxon-name><tp:taxon-name-part taxon-name-part-type="genus" reg="Zospeum">Zospeum</tp:taxon-name-part><tp:taxon-name-part taxon-name-part-type="species" reg="praetermissum">praetermissum</tp:taxon-name-part></tp:taxon-name></italic> sp. n. holotype (<named-content xmlns:xlink="http://www.w3.org/1999/xlink" content-type="dwc:institutional_code" xlink:type="simple">RMNH</named-content>.MOL.55391). <bold>F</bold> inclinate lamella <bold>G, I, K</bold> show upper lamellar bulge, central lamella, and columellar basal ridge. Scale bar: 500 µm.</p></caption><graphic xmlns:xlink="http://www.w3.org/1999/xlink" xlink:href="zookeys-835-065-g010.jpg" position="float" orientation="portrait" xlink:type="simple" id="oo_290851.jpg"/></fig><table-wrap id="T1" position="float" orientation="portrait"><label>Table 1.</label><caption><p>Shell measurements in mm (for methodology, see Jochum et al. 2015, fig. 1) of <italic><tp:taxon-name><tp:taxon-name-part taxon-name-part-type="genus" reg="Zospeum">Zospeum</tp:taxon-name-part><tp:taxon-name-part taxon-name-part-type="species" reg="schaufussi">schaufussi</tp:taxon-name-part></tp:taxon-name></italic>, <italic><tp:taxon-name><tp:taxon-name-part taxon-name-part-type="genus" reg="Zospeum">Z.</tp:taxon-name-part><tp:taxon-name-part taxon-name-part-type="species" reg="praetermissum">praetermissum</tp:taxon-name-part></tp:taxon-name></italic> and <italic><tp:taxon-name><tp:taxon-name-part taxon-name-part-type="genus" reg="Zospeum">Z.</tp:taxon-name-part><tp:taxon-name-part taxon-name-part-type="species" reg="gittenbergeri">gittenbergeri</tp:taxon-name-part></tp:taxon-name></italic>. Most shells of <italic><tp:taxon-name><tp:taxon-name-part taxon-name-part-type="genus" reg="Zospeum">Z.</tp:taxon-name-part><tp:taxon-name-part taxon-name-part-type="species" reg="schaufussi">schaufussi</tp:taxon-name-part></tp:taxon-name></italic> are type material of <italic><tp:taxon-name><tp:taxon-name-part taxon-name-part-type="genus" reg="Zospeum">Z.</tp:taxon-name-part><tp:taxon-name-part taxon-name-part-type="species" reg="suarezi">suarezi</tp:taxon-name-part></tp:taxon-name></italic> Gittenberger, 1980, from the Cueva del Búho. Collection numbers are those presently used in <named-content xmlns:xlink="http://www.w3.org/1999/xlink" content-type="dwc:institutional_code" xlink:type="simple">RMNH</named-content>, some differ from those used in <xref ref-type="bibr" rid="B9">Gittenberger (1980)</xref>. Abbreviations: <abbrev xmlns:xlink="http://www.w3.org/1999/xlink" xlink:title="shell height" xlink:type="simple">SH</abbrev>, shell height; <abbrev xmlns:xlink="http://www.w3.org/1999/xlink" xlink:title="shell diameter" xlink:type="simple">SD</abbrev>, shell diameter; <abbrev xmlns:xlink="http://www.w3.org/1999/xlink" xlink:title="height of last whorl" xlink:type="simple">HLW</abbrev>, height of last whorl; <abbrev xmlns:xlink="http://www.w3.org/1999/xlink" xlink:title="peristome height" xlink:type="simple">PH</abbrev>, peristome height; <abbrev xmlns:xlink="http://www.w3.org/1999/xlink" xlink:title="peristome diameter" xlink:type="simple">PD</abbrev>, peristome diameter; W, number of whorls (counted as in Kerney and Cameron 1979); <abbrev xmlns:xlink="http://www.w3.org/1999/xlink" xlink:title="Computer Tomography" xlink:type="simple">CT</abbrev>, coiling tightness W:<italic>ln</italic><abbrev xmlns:xlink="http://www.w3.org/1999/xlink" xlink:title="shell height" xlink:type="simple">SH</abbrev> (<xref ref-type="bibr" rid="B5">Emberton 2001</xref>).</p></caption><table id="TID0E5OAE" rules="all"><tbody><tr><th rowspan="1" colspan="1"/><th rowspan="1" colspan="1">collection</th><th rowspan="1" colspan="1">
                <abbrev xmlns:xlink="http://www.w3.org/1999/xlink" xlink:title="shell height" xlink:type="simple">SH</abbrev>
              </th><th rowspan="1" colspan="1">
                <abbrev xmlns:xlink="http://www.w3.org/1999/xlink" xlink:title="shell diameter" xlink:type="simple">SD</abbrev>
              </th><th rowspan="1" colspan="1">
                <abbrev xmlns:xlink="http://www.w3.org/1999/xlink" xlink:title="height of last whorl" xlink:type="simple">HLW</abbrev>
              </th><th rowspan="1" colspan="1">
                <abbrev xmlns:xlink="http://www.w3.org/1999/xlink" xlink:title="peristome height" xlink:type="simple">PH</abbrev>
              </th><th rowspan="1" colspan="1">
                <abbrev xmlns:xlink="http://www.w3.org/1999/xlink" xlink:title="peristome diameter" xlink:type="simple">PD</abbrev>
              </th><th rowspan="1" colspan="1">W</th><th rowspan="1" colspan="1"><abbrev xmlns:xlink="http://www.w3.org/1999/xlink" xlink:title="shell height" xlink:type="simple">SH</abbrev>/<abbrev xmlns:xlink="http://www.w3.org/1999/xlink" xlink:title="shell diameter" xlink:type="simple">SD</abbrev></th><th rowspan="1" colspan="1"><abbrev xmlns:xlink="http://www.w3.org/1999/xlink" xlink:title="height of last whorl" xlink:type="simple">HLW</abbrev>/<abbrev xmlns:xlink="http://www.w3.org/1999/xlink" xlink:title="shell height" xlink:type="simple">SH</abbrev></th><th rowspan="1" colspan="1"><abbrev xmlns:xlink="http://www.w3.org/1999/xlink" xlink:title="peristome height" xlink:type="simple">PH</abbrev>/<abbrev xmlns:xlink="http://www.w3.org/1999/xlink" xlink:title="shell height" xlink:type="simple">SH</abbrev></th><th rowspan="1" colspan="1"><abbrev xmlns:xlink="http://www.w3.org/1999/xlink" xlink:title="peristome height" xlink:type="simple">PH</abbrev>/<abbrev xmlns:xlink="http://www.w3.org/1999/xlink" xlink:title="peristome diameter" xlink:type="simple">PD</abbrev></th><th rowspan="1" colspan="1">
                <abbrev xmlns:xlink="http://www.w3.org/1999/xlink" xlink:title="Computer Tomography" xlink:type="simple">CT</abbrev>
              </th></tr><tr><td rowspan="1" colspan="13">
                <bold><italic><tp:taxon-name>
                      <tp:taxon-name-part taxon-name-part-type="genus" reg="Zospeum">Z.</tp:taxon-name-part>
                      <tp:taxon-name-part taxon-name-part-type="species" reg="schaufussi">schaufussi</tp:taxon-name-part>
                    </tp:taxon-name></italic></bold>
              </td></tr><tr><td rowspan="1" colspan="1">
                <bold>lectotype</bold>
              </td><td rowspan="1" colspan="1">NHMW 71837</td><td rowspan="1" colspan="1">1.30</td><td rowspan="1" colspan="1"/><td rowspan="1" colspan="1"/><td rowspan="1" colspan="1"/><td rowspan="1" colspan="1"/><td rowspan="1" colspan="1">6.00</td><td rowspan="1" colspan="1"/><td rowspan="1" colspan="1"/><td rowspan="1" colspan="1"/><td rowspan="1" colspan="1"/><td rowspan="1" colspan="1">2.34</td></tr><tr><td rowspan="1" colspan="13">
                <bold><italic><tp:taxon-name>
                      <tp:taxon-name-part taxon-name-part-type="genus" reg="Zospeum">Z.</tp:taxon-name-part>
                      <tp:taxon-name-part taxon-name-part-type="species" reg="suarezi">suarezi</tp:taxon-name-part>
                    </tp:taxon-name></italic></bold>
              </td></tr><tr><td rowspan="1" colspan="1">
                <bold>holotype</bold>
              </td><td rowspan="1" colspan="1">RMNH.MOL.55383</td><td rowspan="1" colspan="1">1.21</td><td rowspan="1" colspan="1">0.78</td><td rowspan="1" colspan="1">0.62</td><td rowspan="1" colspan="1">0.42</td><td rowspan="1" colspan="1">0.42</td><td rowspan="1" colspan="1">6.00</td><td rowspan="1" colspan="1">1.55</td><td rowspan="1" colspan="1">0.51</td><td rowspan="1" colspan="1">0.35</td><td rowspan="1" colspan="1">1.00</td><td rowspan="1" colspan="1">2.41</td></tr><tr><td rowspan="1" colspan="1">
                <bold>paratype</bold>
              </td><td rowspan="1" colspan="1">RMNH.MOL.55384</td><td rowspan="1" colspan="1">1.07</td><td rowspan="1" colspan="1">0.71</td><td rowspan="1" colspan="1">0.56</td><td rowspan="1" colspan="1">0.40</td><td rowspan="1" colspan="1">0.40</td><td rowspan="1" colspan="1">5.55</td><td rowspan="1" colspan="1">1.51</td><td rowspan="1" colspan="1">0.52</td><td rowspan="1" colspan="1">0.37</td><td rowspan="1" colspan="1">1.00</td><td rowspan="1" colspan="1">2.34</td></tr><tr><td rowspan="1" colspan="1">
                <bold>paratype</bold>
              </td><td rowspan="1" colspan="1">RMNH.MOL.55384</td><td rowspan="1" colspan="1">1.20</td><td rowspan="1" colspan="1">0.73</td><td rowspan="1" colspan="1">0.66</td><td rowspan="1" colspan="1">0.43</td><td rowspan="1" colspan="1">0.41</td><td rowspan="1" colspan="1">6.00</td><td rowspan="1" colspan="1">1.64</td><td rowspan="1" colspan="1">0.55</td><td rowspan="1" colspan="1">0.36</td><td rowspan="1" colspan="1">1.05</td><td rowspan="1" colspan="1">2.41</td></tr><tr><td rowspan="1" colspan="1">
                <bold>paratype</bold>
              </td><td rowspan="1" colspan="1">RMNH.MOL.55384</td><td rowspan="1" colspan="1">1.00</td><td rowspan="1" colspan="1">0.64</td><td rowspan="1" colspan="1">0.56</td><td rowspan="1" colspan="1">0.37</td><td rowspan="1" colspan="1">0.35</td><td rowspan="1" colspan="1">5.50</td><td rowspan="1" colspan="1">1.56</td><td rowspan="1" colspan="1">0.56</td><td rowspan="1" colspan="1">0.37</td><td rowspan="1" colspan="1">1.06</td><td rowspan="1" colspan="1">2.39</td></tr><tr><td rowspan="1" colspan="1">
                <bold>paratype</bold>
              </td><td rowspan="1" colspan="1">RMNH.MOL.55384</td><td rowspan="1" colspan="1">0.99</td><td rowspan="1" colspan="1">0.67</td><td rowspan="1" colspan="1">0.56</td><td rowspan="1" colspan="1">0.40</td><td rowspan="1" colspan="1">0.39</td><td rowspan="1" colspan="1">5.15</td><td rowspan="1" colspan="1">1.47</td><td rowspan="1" colspan="1">0.57</td><td rowspan="1" colspan="1">0.40</td><td rowspan="1" colspan="1">1.03</td><td rowspan="1" colspan="1">2.25</td></tr><tr><td rowspan="1" colspan="1">
                <bold>paratype</bold>
              </td><td rowspan="1" colspan="1">RMNH.MOL.55384</td><td rowspan="1" colspan="1">1.04</td><td rowspan="1" colspan="1">0.70</td><td rowspan="1" colspan="1">0.59</td><td rowspan="1" colspan="1">0.36</td><td rowspan="1" colspan="1">0.40</td><td rowspan="1" colspan="1">5.55</td><td rowspan="1" colspan="1">1.48</td><td rowspan="1" colspan="1">0.56</td><td rowspan="1" colspan="1">0.34</td><td rowspan="1" colspan="1">0.89</td><td rowspan="1" colspan="1">2.37</td></tr><tr><td rowspan="1" colspan="1">
                <bold>paratype</bold>
              </td><td rowspan="1" colspan="1">RMNH.MOL.55384</td><td rowspan="1" colspan="1">1.20</td><td rowspan="1" colspan="1">0.70</td><td rowspan="1" colspan="1">0.62</td><td rowspan="1" colspan="1">0.33</td><td rowspan="1" colspan="1">0.39</td><td rowspan="1" colspan="1">6.20</td><td rowspan="1" colspan="1">1.72</td><td rowspan="1" colspan="1">0.51</td><td rowspan="1" colspan="1">0.27</td><td rowspan="1" colspan="1">0.83</td><td rowspan="1" colspan="1">2.49</td></tr><tr><td rowspan="1" colspan="1">
                <bold>paratype</bold>
              </td><td rowspan="1" colspan="1">RMNH.MOL.55384</td><td rowspan="1" colspan="1">1.11</td><td rowspan="1" colspan="1">0.74</td><td rowspan="1" colspan="1">0.59</td><td rowspan="1" colspan="1">0.42</td><td rowspan="1" colspan="1">0.41</td><td rowspan="1" colspan="1">5.90</td><td rowspan="1" colspan="1">1.50</td><td rowspan="1" colspan="1">0.53</td><td rowspan="1" colspan="1">0.37</td><td rowspan="1" colspan="1">1.00</td><td rowspan="1" colspan="1">2.45</td></tr><tr><td rowspan="1" colspan="1">
                <bold>paratype</bold>
              </td><td rowspan="1" colspan="1">RMNH.MOL. 55390</td><td rowspan="1" colspan="1">0.99</td><td rowspan="1" colspan="1">0.62</td><td rowspan="1" colspan="1">0.53</td><td rowspan="1" colspan="1">0.35</td><td rowspan="1" colspan="1">0.35</td><td rowspan="1" colspan="1">5.4</td><td rowspan="1" colspan="1">1.60</td><td rowspan="1" colspan="1">0.54</td><td rowspan="1" colspan="1">0.35</td><td rowspan="1" colspan="1">1.00</td><td rowspan="1" colspan="1">2.36</td></tr><tr><td rowspan="1" colspan="1">
                <bold>paratype</bold>
              </td><td rowspan="1" colspan="1">RMNH.MOL. 55390</td><td rowspan="1" colspan="1">1.04</td><td rowspan="1" colspan="1">0.70</td><td rowspan="1" colspan="1">0.59</td><td rowspan="1" colspan="1">0.36</td><td rowspan="1" colspan="1">0.4</td><td rowspan="1" colspan="1">5.5</td><td rowspan="1" colspan="1">1.49</td><td rowspan="1" colspan="1">0.57</td><td rowspan="1" colspan="1">0.35</td><td rowspan="1" colspan="1">0.90</td><td rowspan="1" colspan="1">2.35</td></tr><tr><td rowspan="1" colspan="1"/><td rowspan="1" colspan="1">mean/median</td><td rowspan="1" colspan="1">1.08</td><td rowspan="1" colspan="1">0.70</td><td rowspan="1" colspan="1">0.59</td><td rowspan="1" colspan="1">0.38</td><td rowspan="1" colspan="1">0.39</td><td rowspan="1" colspan="1">5.68</td><td rowspan="1" colspan="1">1.53</td><td rowspan="1" colspan="1">0.54</td><td rowspan="1" colspan="1">0.36</td><td rowspan="1" colspan="1">1.00</td><td rowspan="1" colspan="1">2.37</td></tr><tr><td rowspan="1" colspan="1"/><td rowspan="1" colspan="1">min</td><td rowspan="1" colspan="1">0.99</td><td rowspan="1" colspan="1">0.62</td><td rowspan="1" colspan="1">0.53</td><td rowspan="1" colspan="1">0.33</td><td rowspan="1" colspan="1">0.35</td><td rowspan="1" colspan="1">5.15</td><td rowspan="1" colspan="1">1.47</td><td rowspan="1" colspan="1">0.51</td><td rowspan="1" colspan="1">0.34</td><td rowspan="1" colspan="1">0.83</td><td rowspan="1" colspan="1">2.25</td></tr><tr><td rowspan="1" colspan="1"/><td rowspan="1" colspan="1">max</td><td rowspan="1" colspan="1">1.30</td><td rowspan="1" colspan="1">0.78</td><td rowspan="1" colspan="1">0.66</td><td rowspan="1" colspan="1">0.43</td><td rowspan="1" colspan="1">0.42</td><td rowspan="1" colspan="1">6.2</td><td rowspan="1" colspan="1">1.72</td><td rowspan="1" colspan="1">0.57</td><td rowspan="1" colspan="1">0.40</td><td rowspan="1" colspan="1">1.06</td><td rowspan="1" colspan="1">2.49</td></tr><tr><td rowspan="1" colspan="13">
                <bold><italic><tp:taxon-name><tp:taxon-name-part taxon-name-part-type="genus" reg="Zospeum">Z.</tp:taxon-name-part><tp:taxon-name-part taxon-name-part-type="species" reg="praetermissum">praetermissum</tp:taxon-name-part></tp:taxon-name></italic> sp. n.</bold>
              </td></tr><tr><td rowspan="1" colspan="1">
                <bold>holotype</bold>
              </td><td rowspan="1" colspan="1">RMNH.MOL.55391</td><td rowspan="1" colspan="1">1.08</td><td rowspan="1" colspan="1">0.75</td><td rowspan="1" colspan="1">0.67</td><td rowspan="1" colspan="1">0.41</td><td rowspan="1" colspan="1">0.42</td><td rowspan="1" colspan="1">4.60</td><td rowspan="1" colspan="1">1.44</td><td rowspan="1" colspan="1">0.62</td><td rowspan="1" colspan="1">0.38</td><td rowspan="1" colspan="1">0.99</td><td rowspan="1" colspan="1">1.93</td></tr><tr><td rowspan="1" colspan="1">
                <bold>paratype</bold>
              </td><td rowspan="1" colspan="1">RMNH.MOL.339954</td><td rowspan="1" colspan="1">1.07</td><td rowspan="1" colspan="1">0.71</td><td rowspan="1" colspan="1">0.64</td><td rowspan="1" colspan="1">0.39</td><td rowspan="1" colspan="1">0.41</td><td rowspan="1" colspan="1">4.85</td><td rowspan="1" colspan="1">1.52</td><td rowspan="1" colspan="1">0.59</td><td rowspan="1" colspan="1">0.37</td><td rowspan="1" colspan="1">0.97</td><td rowspan="1" colspan="1">2.04</td></tr><tr><td rowspan="1" colspan="1">
                <bold>paratype</bold>
              </td><td rowspan="1" colspan="1">RMNH.MOL.339954</td><td rowspan="1" colspan="1">1.21</td><td rowspan="1" colspan="1">0.76</td><td rowspan="1" colspan="1">0.71</td><td rowspan="1" colspan="1">0.40</td><td rowspan="1" colspan="1">0.45</td><td rowspan="1" colspan="1">5.20</td><td rowspan="1" colspan="1">1.58</td><td rowspan="1" colspan="1">0.58</td><td rowspan="1" colspan="1">0.33</td><td rowspan="1" colspan="1">0.90</td><td rowspan="1" colspan="1">2.09</td></tr><tr><td rowspan="1" colspan="1"/><td rowspan="1" colspan="1">mean/median</td><td rowspan="1" colspan="1">1.12</td><td rowspan="1" colspan="1">0.74</td><td rowspan="1" colspan="1">0.67</td><td rowspan="1" colspan="1">0.40</td><td rowspan="1" colspan="1">0.42</td><td rowspan="1" colspan="1">4.88</td><td rowspan="1" colspan="1">1.52</td><td rowspan="1" colspan="1">0.59</td><td rowspan="1" colspan="1">0.37</td><td rowspan="1" colspan="1">0.97</td><td rowspan="1" colspan="1">2.04</td></tr><tr><td rowspan="1" colspan="13">
                <bold><italic><tp:taxon-name><tp:taxon-name-part taxon-name-part-type="genus" reg="Zospeum">Z.</tp:taxon-name-part><tp:taxon-name-part taxon-name-part-type="species" reg="gittenbergeri">gittenbergeri</tp:taxon-name-part></tp:taxon-name></italic> sp. n.</bold>
              </td></tr><tr><td rowspan="1" colspan="1">
                <bold>holotype</bold>
              </td><td rowspan="1" colspan="1">RMNH.MOL.234166</td><td rowspan="1" colspan="1">1.49</td><td rowspan="1" colspan="1">0.92</td><td rowspan="1" colspan="1">0.89</td><td rowspan="1" colspan="1">0.53</td><td rowspan="1" colspan="1">0.58</td><td rowspan="1" colspan="1">5.50</td><td rowspan="1" colspan="1">1.62</td><td rowspan="1" colspan="1">0.59</td><td rowspan="1" colspan="1">0.35</td><td rowspan="1" colspan="1">0.90</td><td rowspan="1" colspan="1">2.03</td></tr></tbody></table></table-wrap></tp:treatment-sec><ref-list><ref id="B6"><mixed-citation xmlns:xlink="http://www.w3.org/1999/xlink" xlink:type="simple"><person-group><name name-style="western"><surname>Fischer</surname><given-names>P</given-names></name></person-group> (<year>1887</year>) <source>Manuel de conchyliologie et de paléontologie conchyliologique. Librairie F.</source><publisher-name>Savy</publisher-name>, <publisher-loc>Paris</publisher-loc>, <size units="page">1567 pp</size>.</mixed-citation></ref><ref id="B7"><mixed-citation xmlns:xlink="http://www.w3.org/1999/xlink" xlink:type="simple"><person-group><name name-style="western"><surname>Frauenfeld</surname><given-names>G von</given-names></name></person-group> (<year>1862</year>) Ueber ein neues Höhlen-<italic><tp:taxon-name><tp:taxon-name-part taxon-name-part-type="genus">Carychium</tp:taxon-name-part></tp:taxon-name></italic> (<italic><tp:taxon-name><tp:taxon-name-part taxon-name-part-type="genus">Zospeum</tp:taxon-name-part></tp:taxon-name></italic> Brg.) und zwei neue fossile Paludinen. Verhandlungen der Zoologisch-Botanischen Gesellschaft in Wien 12: 969−972. <ext-link xlink:type="simple" ext-link-type="uri" xlink:href="http://www.biodiversitylibrary.org/item/95692#page/487/mode/1up">http://www.biodiversitylibrary.org/item/95692#page/487/mode/1up</ext-link></mixed-citation></ref><ref id="B9"><mixed-citation xmlns:xlink="http://www.w3.org/1999/xlink" xlink:type="simple"><person-group><name name-style="western"><surname>Gittenberger</surname><given-names>E</given-names></name></person-group> (<year>1980</year>) <article-title>Three Notes on Iberian Terrestrial Gastropods.</article-title><source>Zoologische Mededelingen</source><volume>55</volume>(<issue>17</issue>): <fpage>201</fpage>–<lpage>213</lpage>.</mixed-citation></ref><ref id="B17"><mixed-citation xmlns:xlink="http://www.w3.org/1999/xlink" xlink:type="simple"><person-group><name name-style="western"><surname>Weigand</surname><given-names>AM</given-names></name><name name-style="western"><surname>Jochum</surname><given-names>A</given-names></name><name name-style="western"><surname>Slapnik</surname><given-names>R</given-names></name><name name-style="western"><surname>Schnitzler</surname><given-names>J</given-names></name><name name-style="western"><surname>Zarza</surname><given-names>E</given-names></name><name name-style="western"><surname>Klussmann-Kolb</surname><given-names>A</given-names></name></person-group> (<year>2013</year>) <article-title>Evolution of microgastropods (<tp:taxon-name><tp:taxon-name-part taxon-name-part-type="superfamily">Ellobioidea</tp:taxon-name-part></tp:taxon-name>, <tp:taxon-name><tp:taxon-name-part taxon-name-part-type="family">Carychiidae</tp:taxon-name-part></tp:taxon-name>): Integrating taxonomic, phylogenetic and evolutionary hypotheses.</article-title><source>BMC Evolutionary Biology</source><volume>13</volume>(<issue>1</issue>): <fpage>18</fpage>. <ext-link xlink:type="simple" ext-link-type="doi" xlink:href="10.1186/1471-2148-13-18">https://doi.org/10.1186/1471-2148-13-18</ext-link></mixed-citation></ref><ref id="B5"><mixed-citation xmlns:xlink="http://www.w3.org/1999/xlink" xlink:type="simple"><person-group><name name-style="western"><surname>Emberton</surname><given-names>KC</given-names></name></person-group> (<year>2001</year>) <article-title>Dentate <italic><tp:taxon-name><tp:taxon-name-part taxon-name-part-type="genus">Gulella</tp:taxon-name-part></tp:taxon-name></italic> of Madagascar (<tp:taxon-name><tp:taxon-name-part taxon-name-part-type="infraclass">Pulmonata</tp:taxon-name-part></tp:taxon-name>: <tp:taxon-name><tp:taxon-name-part taxon-name-part-type="family">Streptaxidae</tp:taxon-name-part></tp:taxon-name>).</article-title><source>American Malacological Bulletin</source><volume>16</volume>: <fpage>71</fpage>–<lpage>129</lpage>.</mixed-citation></ref><ref id="B15"><mixed-citation xmlns:xlink="http://www.w3.org/1999/xlink" xlink:type="simple"><person-group><name name-style="western"><surname>Onac</surname><given-names>BP</given-names></name><name name-style="western"><surname>Forti</surname><given-names>P</given-names></name></person-group> (<year>2011</year>) <article-title>Minerogenetic mechanisms occurring in the cave environment: an overview.</article-title><source>International Journal of Speleology</source><volume>40</volume>(<issue>2</issue>): <fpage>79</fpage>–<lpage>98</lpage>. <ext-link xlink:type="simple" ext-link-type="doi" xlink:href="10.5038/1827-806X.40.2.1">https://doi.org/10.5038/1827-806X.40.2.1</ext-link></mixed-citation></ref></ref-list></tp:taxon-treatment>
