# Supplementary material for: Re-evaluation of Zospeumschaufussi von Frauenfeld, 1862 and Z.suarezi Gittenberger, 1980, including the description of two new Iberian species using Computer Tomography (CT) (Eupulmonata, Ellobioidea, Carychiidae)
Source: Zookeys. 2019 Apr 4;835:65–86. doi: 10.3897/zookeys.835.33231 (PMC6482594; doi:10.3897/zookeys.835.33231)
Supplement: XML Treatment for Zospeum praetermissum [file zookeys.835.33231-treatment2.xml]

<!DOCTYPE tp:taxon-treatment
  PUBLIC "-//TaxonX//DTD Taxonomic Treatment Publishing DTD v0 20100105//EN" "tax-treatment-NSO.dtd">
<tp:taxon-treatment xmlns:tp="http://www.plazi.org/taxpub"><tp:treatment-meta><kwd-group><label>Taxon classification</label><kwd><named-content xmlns:xlink="http://www.w3.org/1999/xlink" content-type="kingdom">Animalia</named-content></kwd><kwd><named-content xmlns:xlink="http://www.w3.org/1999/xlink" content-type="order">Basommatophora</named-content></kwd><kwd><named-content xmlns:xlink="http://www.w3.org/1999/xlink" content-type="family">Carychiidae</named-content></kwd></kwd-group><mixed-citation publication-type="journal"><person-group><name><surname>Jochum</surname><given-names>Adrienne</given-names></name><name><surname>E. Prieto</surname><given-names>Carlos</given-names></name><name><surname>Kampschulte</surname><given-names>Marian</given-names></name><name><surname>Martels</surname><given-names>Gunhild</given-names></name><name><surname>Ruthensteiner</surname><given-names>Bernhard</given-names></name><name><surname>Vrabec</surname><given-names>Marko</given-names></name><name><surname>D. Dörge</surname><given-names>Dorian</given-names></name><name><surname>J. de Winter</surname><given-names>Anton</given-names></name></person-group><article-title>Re-evaluation of <italic><tp:taxon-name><tp:taxon-name-part taxon-name-part-type="genus" reg="Zospeum">Zospeum</tp:taxon-name-part><tp:taxon-name-part taxon-name-part-type="species" reg="schaufussi">schaufussi</tp:taxon-name-part></tp:taxon-name></italic> von Frauenfeld, 1862 and <italic><tp:taxon-name><tp:taxon-name-part taxon-name-part-type="genus" reg="Zospeum">Z.</tp:taxon-name-part><tp:taxon-name-part taxon-name-part-type="species" reg="suarezi">suarezi</tp:taxon-name-part></tp:taxon-name></italic> Gittenberger, 1980, including the description of two new Iberian species using Computer Tomography (CT) (<tp:taxon-name><tp:taxon-name-part taxon-name-part-type="suborder">Eupulmonata</tp:taxon-name-part></tp:taxon-name>, <tp:taxon-name><tp:taxon-name-part taxon-name-part-type="superfamily">Ellobioidea</tp:taxon-name-part></tp:taxon-name>, <tp:taxon-name><tp:taxon-name-part taxon-name-part-type="family">Carychiidae</tp:taxon-name-part></tp:taxon-name>)</article-title><source>Zookeys</source><day>04</day><month>4</month><year>2019</year><volume>835</volume><fpage>65</fpage><lpage>86</lpage><pub-id pub-id-type="doi">10.3897/zookeys.835.33231</pub-id></mixed-citation></tp:treatment-meta><tp:nomenclature><tp:taxon-name>
                <tp:taxon-name-part taxon-name-part-type="genus" reg="Zospeum">Zospeum</tp:taxon-name-part>
                <tp:taxon-name-part taxon-name-part-type="species" reg="praetermissum">praetermissum</tp:taxon-name-part>
                <object-id xmlns:xlink="http://www.w3.org/1999/xlink" content-type="zoobank" xlink:type="simple">http://zoobank.org/3B97291A-8B05-41BA-96B1-8F6B50C22B69</object-id>
              </tp:taxon-name><tp:taxon-authority>Jochum, Prieto &amp; De Winter</tp:taxon-authority><tp:taxon-status xmlns:xlink="http://www.w3.org/1999/xlink" xlink:type="simple">sp. n.</tp:taxon-status><xref ref-type="fig" rid="F5">Figures 5G–M</xref><xref ref-type="fig" rid="F10">, 10</xref><xref ref-type="fig" rid="F11">, 11</xref><tp:nomenclature-citation-list><tp:nomenclature-citation><tp:taxon-name>
                    <tp:taxon-name-part taxon-name-part-type="genus" reg="Zospeum">Zospeum</tp:taxon-name-part>
                    <tp:taxon-name-part taxon-name-part-type="species" reg="suarezi">suarezi</tp:taxon-name-part>
                  </tp:taxon-name><comment>— <xref ref-type="bibr" rid="B9">Gittenberger 1980</xref>: 203, Fig. <xref ref-type="fig" rid="F2">2</xref> (only shells from Cueva de Inguanzo).</comment></tp:nomenclature-citation><tp:nomenclature-citation><tp:taxon-name>
                    <tp:taxon-name-part taxon-name-part-type="genus" reg="Zospeum">Zospeum</tp:taxon-name-part>
                    <tp:taxon-name-part taxon-name-part-type="species" reg="suarezi">suarezi</tp:taxon-name-part>
                  </tp:taxon-name><comment>— <xref ref-type="bibr" rid="B10">Gómez and Prieto 1983</xref>: 8, Fig. <xref ref-type="fig" rid="F1">1</xref> (only the named shell).</comment></tp:nomenclature-citation></tp:nomenclature-citation-list></tp:nomenclature><tp:treatment-sec sec-type="type material" id="SECID0EYAAG"><title>Type Material.</title><p><bold>Holotype.</bold> SPAIN Cueva del Puente de Inguanzo, Inguanzo, Concejo de Cabrales, Asturias, MGRS 30TUN4897097640; N43.315574, W4.860905; 230 m a.s.l.; 19 Feb 1979; G. Favre &amp; R. Emery leg.; <named-content xmlns:xlink="http://www.w3.org/1999/xlink" content-type="dwc:institutional_code" xlink:type="simple">RMNH</named-content>.MOL.55391 [55386]. <bold>Paratypes.</bold> SPAIN locus typicus: 2 shells; data as the holotype; <named-content xmlns:xlink="http://www.w3.org/1999/xlink" content-type="dwc:institutional_code" xlink:type="simple">RMNH</named-content>.MOL.339954 [55386]. <bold>Other material.</bold><named-content xmlns:xlink="http://www.w3.org/1999/xlink" content-type="dwc:institutional_code" xlink:type="simple">MHNG</named-content> 96219/1 shell (now lost).</p></tp:treatment-sec><tp:treatment-sec sec-type="diagnosis" id="SECID0ETBAG"><title>Diagnosis.</title><p>Shell ca. 1.1–1.2 mm, conical with a roundish and moderately thick peristome, lacking apparent apertural barriers but with a small distinct lamella (denticle) in the parietal-columellar corner; internally, columella robust with a central lamella, a low upper columellar bulge and a basal umbilical ridge.</p></tp:treatment-sec><tp:treatment-sec sec-type="description" id="SECID0EYBAG"><title>Description.</title><p>Measurements of holotype and paratypes are presented in Table <xref ref-type="table" rid="T1">1</xref>. Shell minute, fresh shells transparent, variable in shape (<abbrev xmlns:xlink="http://www.w3.org/1999/xlink" xlink:title="shell height" xlink:type="simple">SH</abbrev>:<abbrev xmlns:xlink="http://www.w3.org/1999/xlink" xlink:title="shell diameter" xlink:type="simple">SD</abbrev> ratio 1.41–1.57) with ca. 5 whorls, regularly coiled, suture deep, whorls convex, more or less strongly shouldered; teleoconch sculpture consists of occasional blunt growth lines; robust columella with an inclinate, central lamella (Fig. <xref ref-type="fig" rid="F11">11F</xref>); an upper lamellar bulge swells from the base of the inner penultimate whorl above the central lamella (Fig. <xref ref-type="fig" rid="F11">11G, I, K</xref>); a distinct, short, ridge projects from the base of the columella above the umbilical indentation (Fig. <xref ref-type="fig" rid="F11">11G, I, K</xref>); aperture more or less circular; peristome adhering to spire, reflected, moderately thickened, roundish; umbilicus closed; apertural barriers absent apart from the low lamella that appears externally as a small, but distinct denticle on the parietal-columellar corner visible in oblique apertural view (Figs <xref ref-type="fig" rid="F5">5M</xref>, <xref ref-type="fig" rid="F10">10D</xref>).</p><fig id="F4" position="float" orientation="portrait"><label>Figure 4.</label><caption><p><bold>A–C</bold><italic><tp:taxon-name><tp:taxon-name-part taxon-name-part-type="genus" reg="Zospeum">Zospeum</tp:taxon-name-part><tp:taxon-name-part taxon-name-part-type="species" reg="schaufussi">schaufussi</tp:taxon-name-part></tp:taxon-name></italic> von Frauenfeld, 1862, Cueva del Búho, Puente Viesgo, Santander, (holotype of <italic><tp:taxon-name><tp:taxon-name-part taxon-name-part-type="genus" reg="Zospeum">Z.</tp:taxon-name-part><tp:taxon-name-part taxon-name-part-type="species" reg="suarezi">suarezi</tp:taxon-name-part></tp:taxon-name></italic>, <named-content xmlns:xlink="http://www.w3.org/1999/xlink" content-type="dwc:institutional_code" xlink:type="simple">RMNH</named-content>.MOL.55383) <bold>D–E</bold><italic><tp:taxon-name><tp:taxon-name-part taxon-name-part-type="genus" reg="Zospeum">Z.</tp:taxon-name-part><tp:taxon-name-part taxon-name-part-type="species" reg="praetermissum">praetermissum</tp:taxon-name-part></tp:taxon-name></italic> sp. n., Cueva del Puente de Inguanzo (<named-content xmlns:xlink="http://www.w3.org/1999/xlink" content-type="dwc:institutional_code" xlink:type="simple">RMNH</named-content>.MOL55389). Scale bar: 500 μm.</p></caption><graphic xmlns:xlink="http://www.w3.org/1999/xlink" xlink:href="zookeys-835-065-g004.jpg" position="float" orientation="portrait" xlink:type="simple" id="oo_290844.jpg"/></fig></tp:treatment-sec><tp:treatment-sec sec-type="Differential diagnosis" id="SECID0EOEAG"><title>Differential diagnosis.</title><p>Differs from <italic><tp:taxon-name><tp:taxon-name-part taxon-name-part-type="genus" reg="Zospeum">Z.</tp:taxon-name-part><tp:taxon-name-part taxon-name-part-type="species" reg="schaufussi">schaufussi</tp:taxon-name-part></tp:taxon-name></italic> externally by its more conical shell with less tightly coiled whorls – adult shells having around 5 rather than 6 whorls of the same size – and a more pronounced lamella/denticle visible in the parietal-columellar corner in oblique view; internally by its robust columella and by its pronounced basal columellar ridge (above umbilical indentation). <italic><tp:taxon-name><tp:taxon-name-part taxon-name-part-type="genus" reg="Zospeum">Zospeum</tp:taxon-name-part><tp:taxon-name-part taxon-name-part-type="species" reg="praetermissum">praetermissum</tp:taxon-name-part></tp:taxon-name></italic> is easily distinguished from <italic><tp:taxon-name><tp:taxon-name-part taxon-name-part-type="genus" reg="Zospeum">Z.</tp:taxon-name-part><tp:taxon-name-part taxon-name-part-type="species" reg="biscaiense">biscaiense</tp:taxon-name-part></tp:taxon-name></italic> and <italic><tp:taxon-name><tp:taxon-name-part taxon-name-part-type="genus" reg="Zospeum">Z.</tp:taxon-name-part><tp:taxon-name-part taxon-name-part-type="species" reg="zaldivarae">zaldivarae</tp:taxon-name-part></tp:taxon-name></italic> in shell and peristome shape and apertural characters, whereas <italic><tp:taxon-name><tp:taxon-name-part taxon-name-part-type="genus" reg="Zospeum">Z.</tp:taxon-name-part><tp:taxon-name-part taxon-name-part-type="species" reg="percostulatum">percostulatum</tp:taxon-name-part></tp:taxon-name></italic> is distinctly ribbed. <italic><tp:taxon-name><tp:taxon-name-part taxon-name-part-type="genus" reg="Zospeum">Zospeum</tp:taxon-name-part><tp:taxon-name-part taxon-name-part-type="species" reg="gittenbergeri">gittenbergeri</tp:taxon-name-part></tp:taxon-name></italic> differs by its broad, angular peristome and barely developed lamella on the columella. <italic><tp:taxon-name><tp:taxon-name-part taxon-name-part-type="genus" reg="Zospeum">Zospeum</tp:taxon-name-part><tp:taxon-name-part taxon-name-part-type="species" reg="vasconicum">vasconicum</tp:taxon-name-part></tp:taxon-name></italic> has a more rounded aperture with an almost uniformly-thickened peristome. <italic><tp:taxon-name><tp:taxon-name-part taxon-name-part-type="genus" reg="Zospeum">Z.</tp:taxon-name-part><tp:taxon-name-part taxon-name-part-type="species" reg="bellesi">bellesi</tp:taxon-name-part></tp:taxon-name></italic> has no apertural barriers nor a columellar lamella.</p></tp:treatment-sec><tp:treatment-sec sec-type="etymology" id="SECID0EMHAG"><title>Etymology.</title><p>The name, <italic><tp:taxon-name><tp:taxon-name-part taxon-name-part-type="genus" reg="Zospeum"/><tp:taxon-name-part taxon-name-part-type="species" reg="praetermissum">praetermissum</tp:taxon-name-part></tp:taxon-name></italic>, refers to the situation that the holotype shell was originally not recognized as distinct from <italic><tp:taxon-name><tp:taxon-name-part taxon-name-part-type="genus" reg="Zospeum">Z.</tp:taxon-name-part><tp:taxon-name-part taxon-name-part-type="species" reg="suarezi">suarezi</tp:taxon-name-part></tp:taxon-name></italic>.</p></tp:treatment-sec><tp:treatment-sec sec-type="distribution" id="SECID0EHIAG"><title>Distribution.</title><p>Only known from the type locality.</p></tp:treatment-sec><tp:treatment-sec sec-type="ecology" id="SECID0EMIAG"><title>Ecology.</title><p>According to the records of the speleologist Gérald Favre (pers. comm. 2017), the collection site was located ca. 200 m from the cave entrance (also noted on the data label NHMG-Moll 96219 (978.363)). His field notes document that the collection area consisted of sandy substrate, some chestnut fragments and that the humidity level was low. The total length of the cave is 1500 m.</p></tp:treatment-sec><tp:treatment-sec sec-type="remarks" id="SECID0ERIAG"><title>Remarks.</title><p>The label to the shell material <xref ref-type="bibr" rid="B9">Gittenberger (1980)</xref> assigned as <italic><tp:taxon-name><tp:taxon-name-part taxon-name-part-type="genus" reg="Zospeum">Z.</tp:taxon-name-part><tp:taxon-name-part taxon-name-part-type="species" reg="suarezi">suarezi</tp:taxon-name-part></tp:taxon-name></italic> paratypes (NHMG-Moll.96219/1 shell), bore Gittenberger’s apparent ambivalence “Zospeum schaufussi Frfld Gitt. det. 1979” (Fig. <xref ref-type="fig" rid="F5">5L</xref>). Although currently lost, this shell was most likely conspecific with <italic><tp:taxon-name><tp:taxon-name-part taxon-name-part-type="genus" reg="Zospeum">Z.</tp:taxon-name-part><tp:taxon-name-part taxon-name-part-type="species" reg="praetermissum">praetermissum</tp:taxon-name-part></tp:taxon-name></italic>. We consider the paratype <italic><tp:taxon-name><tp:taxon-name-part taxon-name-part-type="genus" reg="Zospeum">Z.</tp:taxon-name-part><tp:taxon-name-part taxon-name-part-type="species" reg="suarezi">suarezi</tp:taxon-name-part></tp:taxon-name></italic> shell (<named-content xmlns:xlink="http://www.w3.org/1999/xlink" content-type="dwc:institutional_code" xlink:type="simple">NHMW</named-content>-MO 75000-E-48815) from Cueva Hernialde, Guipuzcoa to be Z. <tp:taxon-name><tp:taxon-name-part taxon-name-part-type="genus" reg="Zospeum"/><tp:taxon-name-part taxon-name-part-type="uncertainty-rank">cf.</tp:taxon-name-part><tp:taxon-name-part taxon-name-part-type="species" reg="vasconicum">vasconicum</tp:taxon-name-part></tp:taxon-name> (Fig. <xref ref-type="fig" rid="F6">6</xref>).</p><fig id="F5" position="float" orientation="portrait"><label>Figure 5.</label><caption><p><italic><tp:taxon-name><tp:taxon-name-part taxon-name-part-type="genus" reg="Zospeum">Zospeum</tp:taxon-name-part></tp:taxon-name></italic> material assessed in <xref ref-type="bibr" rid="B9">Gittenberger (1980)</xref>. <bold>A–F</bold><italic><tp:taxon-name><tp:taxon-name-part taxon-name-part-type="genus" reg="Zospeum">Zospeum</tp:taxon-name-part><tp:taxon-name-part taxon-name-part-type="species" reg="praetermissum">praetermissum</tp:taxon-name-part></tp:taxon-name></italic> sp. n. (paratype of <italic><tp:taxon-name><tp:taxon-name-part taxon-name-part-type="genus" reg="Zospeum">Z.</tp:taxon-name-part><tp:taxon-name-part taxon-name-part-type="species" reg="suarezi">suarezi</tp:taxon-name-part></tp:taxon-name></italic>, <named-content xmlns:xlink="http://www.w3.org/1999/xlink" content-type="dwc:institutional_code" xlink:type="simple">MHNG</named-content>-Mol 96220/1 shell, now lost), Cueva Los Quesos (showing ambivalent label, <italic><tp:taxon-name><tp:taxon-name-part taxon-name-part-type="genus" reg="Zospeum">Z.</tp:taxon-name-part><tp:taxon-name-part taxon-name-part-type="species" reg="schaufussi">schaufussi</tp:taxon-name-part></tp:taxon-name></italic> Frfld) <bold>G–M</bold><italic><tp:taxon-name><tp:taxon-name-part taxon-name-part-type="genus" reg="Zospeum">Zospeum</tp:taxon-name-part><tp:taxon-name-part taxon-name-part-type="species" reg="praetermissum">praetermissum</tp:taxon-name-part></tp:taxon-name></italic> sp. n (figured paratype of <italic><tp:taxon-name><tp:taxon-name-part taxon-name-part-type="genus" reg="Zospeum">Z.</tp:taxon-name-part><tp:taxon-name-part taxon-name-part-type="species" reg="suarezi">suarezi</tp:taxon-name-part></tp:taxon-name></italic>, <named-content xmlns:xlink="http://www.w3.org/1999/xlink" content-type="dwc:institutional_code" xlink:type="simple">MHNG</named-content>-Moll 96219, now lost), Cueva del Puente de Inguanzo <bold>L, N–R</bold><italic><tp:taxon-name><tp:taxon-name-part taxon-name-part-type="genus" reg="Zospeum">Zospeum</tp:taxon-name-part><tp:taxon-name-part taxon-name-part-type="species" reg="gittenbergeri">gittenbergeri</tp:taxon-name-part></tp:taxon-name></italic> sp. n. (figured shell of <italic><tp:taxon-name><tp:taxon-name-part taxon-name-part-type="genus" reg="Zospeum">Z.</tp:taxon-name-part><tp:taxon-name-part taxon-name-part-type="species" reg="schaufussi">schaufussi</tp:taxon-name-part></tp:taxon-name></italic> sensu <xref ref-type="bibr" rid="B9">Gittenberger (1980)</xref>, <named-content xmlns:xlink="http://www.w3.org/1999/xlink" content-type="dwc:institutional_code" xlink:type="simple">MHNG</named-content> 96219, now lost).</p></caption><graphic xmlns:xlink="http://www.w3.org/1999/xlink" xlink:href="zookeys-835-065-g005.jpg" position="float" orientation="portrait" xlink:type="simple" id="oo_290845.jpg"/></fig><fig id="F6" position="float" orientation="portrait"><label>Figure 6.</label><caption><p><tp:taxon-name><tp:taxon-name-part taxon-name-part-type="genus" reg="Zospeum">Zospeum</tp:taxon-name-part><tp:taxon-name-part taxon-name-part-type="uncertainty-rank">cf.</tp:taxon-name-part><tp:taxon-name-part taxon-name-part-type="species" reg="vasconicum">vasconicum</tp:taxon-name-part></tp:taxon-name> Prieto, De Winter, Weigand, Gómez &amp; Jochum, 2015. Ex. <italic><tp:taxon-name><tp:taxon-name-part taxon-name-part-type="genus" reg="Zospeum">Z.</tp:taxon-name-part><tp:taxon-name-part taxon-name-part-type="species" reg="suarezi">suarezi</tp:taxon-name-part></tp:taxon-name></italic> paratype, <named-content xmlns:xlink="http://www.w3.org/1999/xlink" content-type="dwc:institutional_code" xlink:type="simple">NHMW</named-content>-MO 75000-E-48815, Cueva Hernialde, Guipuzcoa, assessed in <xref ref-type="bibr" rid="B9">Gittenberger (1980)</xref> („NWW-Coll. Edlauer 48815, ex. Coll. Robić/1shell”).</p></caption><graphic xmlns:xlink="http://www.w3.org/1999/xlink" xlink:href="zookeys-835-065-g006.jpg" position="float" orientation="portrait" xlink:type="simple" id="oo_290846.jpg"/></fig></tp:treatment-sec><tp:treatment-sec><!--Section generated to contain objects referenced in tp:taxon-treatment.--><fig id="F10" position="float" orientation="portrait"><label>Figure 10.</label><caption><p><italic><tp:taxon-name><tp:taxon-name-part taxon-name-part-type="genus" reg="Zospeum">Zospeum</tp:taxon-name-part><tp:taxon-name-part taxon-name-part-type="species" reg="praetermissum">praetermissum</tp:taxon-name-part></tp:taxon-name></italic> sp. n. <bold>A–D</bold> holotype (<named-content xmlns:xlink="http://www.w3.org/1999/xlink" content-type="dwc:institutional_code" xlink:type="simple">RMNH</named-content>.MOL.55391), shell illustrated by <xref ref-type="bibr" rid="B9">Gittenberger (1980</xref>: fig. 2) <bold>E–F</bold> paratypes (<named-content xmlns:xlink="http://www.w3.org/1999/xlink" content-type="dwc:institutional_code" xlink:type="simple">RMNH</named-content>.MOL.339954). Scale bar: 500 μm.</p></caption><graphic xmlns:xlink="http://www.w3.org/1999/xlink" xlink:href="zookeys-835-065-g009.jpg" position="float" orientation="portrait" xlink:type="simple" id="oo_290850.jpg"/></fig><fig id="F11" position="float" orientation="portrait"><label>Figure 11.</label><caption><p><abbrev xmlns:xlink="http://www.w3.org/1999/xlink" xlink:title="Computer Tomography" xlink:type="simple">CT</abbrev> images of <italic><tp:taxon-name><tp:taxon-name-part taxon-name-part-type="genus" reg="Zospeum">Zospeum</tp:taxon-name-part><tp:taxon-name-part taxon-name-part-type="species" reg="praetermissum">praetermissum</tp:taxon-name-part></tp:taxon-name></italic> sp. n. holotype (<named-content xmlns:xlink="http://www.w3.org/1999/xlink" content-type="dwc:institutional_code" xlink:type="simple">RMNH</named-content>.MOL.55391). <bold>F</bold> inclinate lamella <bold>G, I, K</bold> show upper lamellar bulge, central lamella, and columellar basal ridge. Scale bar: 500 µm.</p></caption><graphic xmlns:xlink="http://www.w3.org/1999/xlink" xlink:href="zookeys-835-065-g010.jpg" position="float" orientation="portrait" xlink:type="simple" id="oo_290851.jpg"/></fig><fig id="F2" position="float" orientation="portrait"><label>Figure 2.</label><caption><p><italic><tp:taxon-name><tp:taxon-name-part taxon-name-part-type="genus" reg="Zospeum">Zospeum</tp:taxon-name-part><tp:taxon-name-part taxon-name-part-type="species" reg="schaufussi">schaufussi</tp:taxon-name-part></tp:taxon-name></italic> von Frauenfeld, 1862, lectotype and labels (<named-content xmlns:xlink="http://www.w3.org/1999/xlink" content-type="dwc:institutional_code" xlink:type="simple">NHMW</named-content> 71837). Scale bar: 1 mm.</p></caption><graphic xmlns:xlink="http://www.w3.org/1999/xlink" xlink:href="zookeys-835-065-g002.jpg" position="float" orientation="portrait" xlink:type="simple" id="oo_290842.jpg"/></fig><fig id="F1" position="float" orientation="portrait"><label>Figure 1.</label><caption><p>Map indicating geographic position of type locality caves of described species of <italic><tp:taxon-name><tp:taxon-name-part taxon-name-part-type="genus" reg="Zospeum">Zospeum</tp:taxon-name-part></tp:taxon-name></italic> in northern Spain. From left to right: Cueva del Puente de Inguanzo (<italic><tp:taxon-name><tp:taxon-name-part taxon-name-part-type="genus" reg="Zospeum">Z.</tp:taxon-name-part><tp:taxon-name-part taxon-name-part-type="species" reg="gittenbergeri">gittenbergeri</tp:taxon-name-part></tp:taxon-name></italic> sp. n., <italic><tp:taxon-name><tp:taxon-name-part taxon-name-part-type="genus" reg="Zospeum">Z.</tp:taxon-name-part><tp:taxon-name-part taxon-name-part-type="species" reg="praetermissum">praetermissum</tp:taxon-name-part></tp:taxon-name></italic> sp. n.), Cueva de La Herrería (<italic><tp:taxon-name><tp:taxon-name-part taxon-name-part-type="genus" reg="Zospeum">Z.</tp:taxon-name-part><tp:taxon-name-part taxon-name-part-type="species" reg="percostulatum">percostulatum</tp:taxon-name-part></tp:taxon-name></italic>), Cueva de Búho (<italic><tp:taxon-name><tp:taxon-name-part taxon-name-part-type="genus" reg="Zospeum">Z.</tp:taxon-name-part><tp:taxon-name-part taxon-name-part-type="species" reg="suarezi">suarezi</tp:taxon-name-part></tp:taxon-name></italic>, syn. n. of <italic><tp:taxon-name><tp:taxon-name-part taxon-name-part-type="genus" reg="Zospeum">Z.</tp:taxon-name-part><tp:taxon-name-part taxon-name-part-type="species" reg="schaufussi">schaufussi</tp:taxon-name-part></tp:taxon-name></italic>), Cueva de Las Paúles (<italic><tp:taxon-name><tp:taxon-name-part taxon-name-part-type="genus" reg="Zospeum">Z.</tp:taxon-name-part><tp:taxon-name-part taxon-name-part-type="species" reg="zaldivarae">zaldivarae</tp:taxon-name-part></tp:taxon-name></italic>), Cueva de Otxas (<italic><tp:taxon-name><tp:taxon-name-part taxon-name-part-type="genus" reg="Zospeum">Z.</tp:taxon-name-part><tp:taxon-name-part taxon-name-part-type="species" reg="biscaiense">biscaiense</tp:taxon-name-part></tp:taxon-name></italic>), Cueva de la Ermita de Sandaili (<italic><tp:taxon-name><tp:taxon-name-part taxon-name-part-type="genus" reg="Zospeum">Z.</tp:taxon-name-part><tp:taxon-name-part taxon-name-part-type="species" reg="vasconicum">vasconicum</tp:taxon-name-part></tp:taxon-name></italic>) and Cueva Molino de Aso (<italic><tp:taxon-name><tp:taxon-name-part taxon-name-part-type="genus" reg="Zospeum">Z.</tp:taxon-name-part><tp:taxon-name-part taxon-name-part-type="species" reg="bellesi">bellesi</tp:taxon-name-part></tp:taxon-name></italic>). Source of DEM data: ALOS Global Digital Surface Model (AW3D30), JAXA.</p></caption><graphic xmlns:xlink="http://www.w3.org/1999/xlink" xlink:href="zookeys-835-065-g001.jpg" position="float" orientation="portrait" xlink:type="simple" id="oo_290841.jpg"/></fig><table-wrap id="T1" position="float" orientation="portrait"><label>Table 1.</label><caption><p>Shell measurements in mm (for methodology, see Jochum et al. 2015, fig. 1) of <italic><tp:taxon-name><tp:taxon-name-part taxon-name-part-type="genus" reg="Zospeum">Zospeum</tp:taxon-name-part><tp:taxon-name-part taxon-name-part-type="species" reg="schaufussi">schaufussi</tp:taxon-name-part></tp:taxon-name></italic>, <italic><tp:taxon-name><tp:taxon-name-part taxon-name-part-type="genus" reg="Zospeum">Z.</tp:taxon-name-part><tp:taxon-name-part taxon-name-part-type="species" reg="praetermissum">praetermissum</tp:taxon-name-part></tp:taxon-name></italic> and <italic><tp:taxon-name><tp:taxon-name-part taxon-name-part-type="genus" reg="Zospeum">Z.</tp:taxon-name-part><tp:taxon-name-part taxon-name-part-type="species" reg="gittenbergeri">gittenbergeri</tp:taxon-name-part></tp:taxon-name></italic>. Most shells of <italic><tp:taxon-name><tp:taxon-name-part taxon-name-part-type="genus" reg="Zospeum">Z.</tp:taxon-name-part><tp:taxon-name-part taxon-name-part-type="species" reg="schaufussi">schaufussi</tp:taxon-name-part></tp:taxon-name></italic> are type material of <italic><tp:taxon-name><tp:taxon-name-part taxon-name-part-type="genus" reg="Zospeum">Z.</tp:taxon-name-part><tp:taxon-name-part taxon-name-part-type="species" reg="suarezi">suarezi</tp:taxon-name-part></tp:taxon-name></italic> Gittenberger, 1980, from the Cueva del Búho. Collection numbers are those presently used in <named-content xmlns:xlink="http://www.w3.org/1999/xlink" content-type="dwc:institutional_code" xlink:type="simple">RMNH</named-content>, some differ from those used in <xref ref-type="bibr" rid="B9">Gittenberger (1980)</xref>. Abbreviations: <abbrev xmlns:xlink="http://www.w3.org/1999/xlink" xlink:title="shell height" xlink:type="simple">SH</abbrev>, shell height; <abbrev xmlns:xlink="http://www.w3.org/1999/xlink" xlink:title="shell diameter" xlink:type="simple">SD</abbrev>, shell diameter; <abbrev xmlns:xlink="http://www.w3.org/1999/xlink" xlink:title="height of last whorl" xlink:type="simple">HLW</abbrev>, height of last whorl; <abbrev xmlns:xlink="http://www.w3.org/1999/xlink" xlink:title="peristome height" xlink:type="simple">PH</abbrev>, peristome height; <abbrev xmlns:xlink="http://www.w3.org/1999/xlink" xlink:title="peristome diameter" xlink:type="simple">PD</abbrev>, peristome diameter; W, number of whorls (counted as in Kerney and Cameron 1979); <abbrev xmlns:xlink="http://www.w3.org/1999/xlink" xlink:title="Computer Tomography" xlink:type="simple">CT</abbrev>, coiling tightness W:<italic>ln</italic><abbrev xmlns:xlink="http://www.w3.org/1999/xlink" xlink:title="shell height" xlink:type="simple">SH</abbrev> (<xref ref-type="bibr" rid="B5">Emberton 2001</xref>).</p></caption><table id="TID0E5OAE" rules="all"><tbody><tr><th rowspan="1" colspan="1"/><th rowspan="1" colspan="1">collection</th><th rowspan="1" colspan="1">
                <abbrev xmlns:xlink="http://www.w3.org/1999/xlink" xlink:title="shell height" xlink:type="simple">SH</abbrev>
              </th><th rowspan="1" colspan="1">
                <abbrev xmlns:xlink="http://www.w3.org/1999/xlink" xlink:title="shell diameter" xlink:type="simple">SD</abbrev>
              </th><th rowspan="1" colspan="1">
                <abbrev xmlns:xlink="http://www.w3.org/1999/xlink" xlink:title="height of last whorl" xlink:type="simple">HLW</abbrev>
              </th><th rowspan="1" colspan="1">
                <abbrev xmlns:xlink="http://www.w3.org/1999/xlink" xlink:title="peristome height" xlink:type="simple">PH</abbrev>
              </th><th rowspan="1" colspan="1">
                <abbrev xmlns:xlink="http://www.w3.org/1999/xlink" xlink:title="peristome diameter" xlink:type="simple">PD</abbrev>
              </th><th rowspan="1" colspan="1">W</th><th rowspan="1" colspan="1"><abbrev xmlns:xlink="http://www.w3.org/1999/xlink" xlink:title="shell height" xlink:type="simple">SH</abbrev>/<abbrev xmlns:xlink="http://www.w3.org/1999/xlink" xlink:title="shell diameter" xlink:type="simple">SD</abbrev></th><th rowspan="1" colspan="1"><abbrev xmlns:xlink="http://www.w3.org/1999/xlink" xlink:title="height of last whorl" xlink:type="simple">HLW</abbrev>/<abbrev xmlns:xlink="http://www.w3.org/1999/xlink" xlink:title="shell height" xlink:type="simple">SH</abbrev></th><th rowspan="1" colspan="1"><abbrev xmlns:xlink="http://www.w3.org/1999/xlink" xlink:title="peristome height" xlink:type="simple">PH</abbrev>/<abbrev xmlns:xlink="http://www.w3.org/1999/xlink" xlink:title="shell height" xlink:type="simple">SH</abbrev></th><th rowspan="1" colspan="1"><abbrev xmlns:xlink="http://www.w3.org/1999/xlink" xlink:title="peristome height" xlink:type="simple">PH</abbrev>/<abbrev xmlns:xlink="http://www.w3.org/1999/xlink" xlink:title="peristome diameter" xlink:type="simple">PD</abbrev></th><th rowspan="1" colspan="1">
                <abbrev xmlns:xlink="http://www.w3.org/1999/xlink" xlink:title="Computer Tomography" xlink:type="simple">CT</abbrev>
              </th></tr><tr><td rowspan="1" colspan="13">
                <bold><italic><tp:taxon-name>
                      <tp:taxon-name-part taxon-name-part-type="genus" reg="Zospeum">Z.</tp:taxon-name-part>
                      <tp:taxon-name-part taxon-name-part-type="species" reg="schaufussi">schaufussi</tp:taxon-name-part>
                    </tp:taxon-name></italic></bold>
              </td></tr><tr><td rowspan="1" colspan="1">
                <bold>lectotype</bold>
              </td><td rowspan="1" colspan="1">NHMW 71837</td><td rowspan="1" colspan="1">1.30</td><td rowspan="1" colspan="1"/><td rowspan="1" colspan="1"/><td rowspan="1" colspan="1"/><td rowspan="1" colspan="1"/><td rowspan="1" colspan="1">6.00</td><td rowspan="1" colspan="1"/><td rowspan="1" colspan="1"/><td rowspan="1" colspan="1"/><td rowspan="1" colspan="1"/><td rowspan="1" colspan="1">2.34</td></tr><tr><td rowspan="1" colspan="13">
                <bold><italic><tp:taxon-name>
                      <tp:taxon-name-part taxon-name-part-type="genus" reg="Zospeum">Z.</tp:taxon-name-part>
                      <tp:taxon-name-part taxon-name-part-type="species" reg="suarezi">suarezi</tp:taxon-name-part>
                    </tp:taxon-name></italic></bold>
              </td></tr><tr><td rowspan="1" colspan="1">
                <bold>holotype</bold>
              </td><td rowspan="1" colspan="1">RMNH.MOL.55383</td><td rowspan="1" colspan="1">1.21</td><td rowspan="1" colspan="1">0.78</td><td rowspan="1" colspan="1">0.62</td><td rowspan="1" colspan="1">0.42</td><td rowspan="1" colspan="1">0.42</td><td rowspan="1" colspan="1">6.00</td><td rowspan="1" colspan="1">1.55</td><td rowspan="1" colspan="1">0.51</td><td rowspan="1" colspan="1">0.35</td><td rowspan="1" colspan="1">1.00</td><td rowspan="1" colspan="1">2.41</td></tr><tr><td rowspan="1" colspan="1">
                <bold>paratype</bold>
              </td><td rowspan="1" colspan="1">RMNH.MOL.55384</td><td rowspan="1" colspan="1">1.07</td><td rowspan="1" colspan="1">0.71</td><td rowspan="1" colspan="1">0.56</td><td rowspan="1" colspan="1">0.40</td><td rowspan="1" colspan="1">0.40</td><td rowspan="1" colspan="1">5.55</td><td rowspan="1" colspan="1">1.51</td><td rowspan="1" colspan="1">0.52</td><td rowspan="1" colspan="1">0.37</td><td rowspan="1" colspan="1">1.00</td><td rowspan="1" colspan="1">2.34</td></tr><tr><td rowspan="1" colspan="1">
                <bold>paratype</bold>
              </td><td rowspan="1" colspan="1">RMNH.MOL.55384</td><td rowspan="1" colspan="1">1.20</td><td rowspan="1" colspan="1">0.73</td><td rowspan="1" colspan="1">0.66</td><td rowspan="1" colspan="1">0.43</td><td rowspan="1" colspan="1">0.41</td><td rowspan="1" colspan="1">6.00</td><td rowspan="1" colspan="1">1.64</td><td rowspan="1" colspan="1">0.55</td><td rowspan="1" colspan="1">0.36</td><td rowspan="1" colspan="1">1.05</td><td rowspan="1" colspan="1">2.41</td></tr><tr><td rowspan="1" colspan="1">
                <bold>paratype</bold>
              </td><td rowspan="1" colspan="1">RMNH.MOL.55384</td><td rowspan="1" colspan="1">1.00</td><td rowspan="1" colspan="1">0.64</td><td rowspan="1" colspan="1">0.56</td><td rowspan="1" colspan="1">0.37</td><td rowspan="1" colspan="1">0.35</td><td rowspan="1" colspan="1">5.50</td><td rowspan="1" colspan="1">1.56</td><td rowspan="1" colspan="1">0.56</td><td rowspan="1" colspan="1">0.37</td><td rowspan="1" colspan="1">1.06</td><td rowspan="1" colspan="1">2.39</td></tr><tr><td rowspan="1" colspan="1">
                <bold>paratype</bold>
              </td><td rowspan="1" colspan="1">RMNH.MOL.55384</td><td rowspan="1" colspan="1">0.99</td><td rowspan="1" colspan="1">0.67</td><td rowspan="1" colspan="1">0.56</td><td rowspan="1" colspan="1">0.40</td><td rowspan="1" colspan="1">0.39</td><td rowspan="1" colspan="1">5.15</td><td rowspan="1" colspan="1">1.47</td><td rowspan="1" colspan="1">0.57</td><td rowspan="1" colspan="1">0.40</td><td rowspan="1" colspan="1">1.03</td><td rowspan="1" colspan="1">2.25</td></tr><tr><td rowspan="1" colspan="1">
                <bold>paratype</bold>
              </td><td rowspan="1" colspan="1">RMNH.MOL.55384</td><td rowspan="1" colspan="1">1.04</td><td rowspan="1" colspan="1">0.70</td><td rowspan="1" colspan="1">0.59</td><td rowspan="1" colspan="1">0.36</td><td rowspan="1" colspan="1">0.40</td><td rowspan="1" colspan="1">5.55</td><td rowspan="1" colspan="1">1.48</td><td rowspan="1" colspan="1">0.56</td><td rowspan="1" colspan="1">0.34</td><td rowspan="1" colspan="1">0.89</td><td rowspan="1" colspan="1">2.37</td></tr><tr><td rowspan="1" colspan="1">
                <bold>paratype</bold>
              </td><td rowspan="1" colspan="1">RMNH.MOL.55384</td><td rowspan="1" colspan="1">1.20</td><td rowspan="1" colspan="1">0.70</td><td rowspan="1" colspan="1">0.62</td><td rowspan="1" colspan="1">0.33</td><td rowspan="1" colspan="1">0.39</td><td rowspan="1" colspan="1">6.20</td><td rowspan="1" colspan="1">1.72</td><td rowspan="1" colspan="1">0.51</td><td rowspan="1" colspan="1">0.27</td><td rowspan="1" colspan="1">0.83</td><td rowspan="1" colspan="1">2.49</td></tr><tr><td rowspan="1" colspan="1">
                <bold>paratype</bold>
              </td><td rowspan="1" colspan="1">RMNH.MOL.55384</td><td rowspan="1" colspan="1">1.11</td><td rowspan="1" colspan="1">0.74</td><td rowspan="1" colspan="1">0.59</td><td rowspan="1" colspan="1">0.42</td><td rowspan="1" colspan="1">0.41</td><td rowspan="1" colspan="1">5.90</td><td rowspan="1" colspan="1">1.50</td><td rowspan="1" colspan="1">0.53</td><td rowspan="1" colspan="1">0.37</td><td rowspan="1" colspan="1">1.00</td><td rowspan="1" colspan="1">2.45</td></tr><tr><td rowspan="1" colspan="1">
                <bold>paratype</bold>
              </td><td rowspan="1" colspan="1">RMNH.MOL. 55390</td><td rowspan="1" colspan="1">0.99</td><td rowspan="1" colspan="1">0.62</td><td rowspan="1" colspan="1">0.53</td><td rowspan="1" colspan="1">0.35</td><td rowspan="1" colspan="1">0.35</td><td rowspan="1" colspan="1">5.4</td><td rowspan="1" colspan="1">1.60</td><td rowspan="1" colspan="1">0.54</td><td rowspan="1" colspan="1">0.35</td><td rowspan="1" colspan="1">1.00</td><td rowspan="1" colspan="1">2.36</td></tr><tr><td rowspan="1" colspan="1">
                <bold>paratype</bold>
              </td><td rowspan="1" colspan="1">RMNH.MOL. 55390</td><td rowspan="1" colspan="1">1.04</td><td rowspan="1" colspan="1">0.70</td><td rowspan="1" colspan="1">0.59</td><td rowspan="1" colspan="1">0.36</td><td rowspan="1" colspan="1">0.4</td><td rowspan="1" colspan="1">5.5</td><td rowspan="1" colspan="1">1.49</td><td rowspan="1" colspan="1">0.57</td><td rowspan="1" colspan="1">0.35</td><td rowspan="1" colspan="1">0.90</td><td rowspan="1" colspan="1">2.35</td></tr><tr><td rowspan="1" colspan="1"/><td rowspan="1" colspan="1">mean/median</td><td rowspan="1" colspan="1">1.08</td><td rowspan="1" colspan="1">0.70</td><td rowspan="1" colspan="1">0.59</td><td rowspan="1" colspan="1">0.38</td><td rowspan="1" colspan="1">0.39</td><td rowspan="1" colspan="1">5.68</td><td rowspan="1" colspan="1">1.53</td><td rowspan="1" colspan="1">0.54</td><td rowspan="1" colspan="1">0.36</td><td rowspan="1" colspan="1">1.00</td><td rowspan="1" colspan="1">2.37</td></tr><tr><td rowspan="1" colspan="1"/><td rowspan="1" colspan="1">min</td><td rowspan="1" colspan="1">0.99</td><td rowspan="1" colspan="1">0.62</td><td rowspan="1" colspan="1">0.53</td><td rowspan="1" colspan="1">0.33</td><td rowspan="1" colspan="1">0.35</td><td rowspan="1" colspan="1">5.15</td><td rowspan="1" colspan="1">1.47</td><td rowspan="1" colspan="1">0.51</td><td rowspan="1" colspan="1">0.34</td><td rowspan="1" colspan="1">0.83</td><td rowspan="1" colspan="1">2.25</td></tr><tr><td rowspan="1" colspan="1"/><td rowspan="1" colspan="1">max</td><td rowspan="1" colspan="1">1.30</td><td rowspan="1" colspan="1">0.78</td><td rowspan="1" colspan="1">0.66</td><td rowspan="1" colspan="1">0.43</td><td rowspan="1" colspan="1">0.42</td><td rowspan="1" colspan="1">6.2</td><td rowspan="1" colspan="1">1.72</td><td rowspan="1" colspan="1">0.57</td><td rowspan="1" colspan="1">0.40</td><td rowspan="1" colspan="1">1.06</td><td rowspan="1" colspan="1">2.49</td></tr><tr><td rowspan="1" colspan="13">
                <bold><italic><tp:taxon-name><tp:taxon-name-part taxon-name-part-type="genus" reg="Zospeum">Z.</tp:taxon-name-part><tp:taxon-name-part taxon-name-part-type="species" reg="praetermissum">praetermissum</tp:taxon-name-part></tp:taxon-name></italic> sp. n.</bold>
              </td></tr><tr><td rowspan="1" colspan="1">
                <bold>holotype</bold>
              </td><td rowspan="1" colspan="1">RMNH.MOL.55391</td><td rowspan="1" colspan="1">1.08</td><td rowspan="1" colspan="1">0.75</td><td rowspan="1" colspan="1">0.67</td><td rowspan="1" colspan="1">0.41</td><td rowspan="1" colspan="1">0.42</td><td rowspan="1" colspan="1">4.60</td><td rowspan="1" colspan="1">1.44</td><td rowspan="1" colspan="1">0.62</td><td rowspan="1" colspan="1">0.38</td><td rowspan="1" colspan="1">0.99</td><td rowspan="1" colspan="1">1.93</td></tr><tr><td rowspan="1" colspan="1">
                <bold>paratype</bold>
              </td><td rowspan="1" colspan="1">RMNH.MOL.339954</td><td rowspan="1" colspan="1">1.07</td><td rowspan="1" colspan="1">0.71</td><td rowspan="1" colspan="1">0.64</td><td rowspan="1" colspan="1">0.39</td><td rowspan="1" colspan="1">0.41</td><td rowspan="1" colspan="1">4.85</td><td rowspan="1" colspan="1">1.52</td><td rowspan="1" colspan="1">0.59</td><td rowspan="1" colspan="1">0.37</td><td rowspan="1" colspan="1">0.97</td><td rowspan="1" colspan="1">2.04</td></tr><tr><td rowspan="1" colspan="1">
                <bold>paratype</bold>
              </td><td rowspan="1" colspan="1">RMNH.MOL.339954</td><td rowspan="1" colspan="1">1.21</td><td rowspan="1" colspan="1">0.76</td><td rowspan="1" colspan="1">0.71</td><td rowspan="1" colspan="1">0.40</td><td rowspan="1" colspan="1">0.45</td><td rowspan="1" colspan="1">5.20</td><td rowspan="1" colspan="1">1.58</td><td rowspan="1" colspan="1">0.58</td><td rowspan="1" colspan="1">0.33</td><td rowspan="1" colspan="1">0.90</td><td rowspan="1" colspan="1">2.09</td></tr><tr><td rowspan="1" colspan="1"/><td rowspan="1" colspan="1">mean/median</td><td rowspan="1" colspan="1">1.12</td><td rowspan="1" colspan="1">0.74</td><td rowspan="1" colspan="1">0.67</td><td rowspan="1" colspan="1">0.40</td><td rowspan="1" colspan="1">0.42</td><td rowspan="1" colspan="1">4.88</td><td rowspan="1" colspan="1">1.52</td><td rowspan="1" colspan="1">0.59</td><td rowspan="1" colspan="1">0.37</td><td rowspan="1" colspan="1">0.97</td><td rowspan="1" colspan="1">2.04</td></tr><tr><td rowspan="1" colspan="13">
                <bold><italic><tp:taxon-name><tp:taxon-name-part taxon-name-part-type="genus" reg="Zospeum">Z.</tp:taxon-name-part><tp:taxon-name-part taxon-name-part-type="species" reg="gittenbergeri">gittenbergeri</tp:taxon-name-part></tp:taxon-name></italic> sp. n.</bold>
              </td></tr><tr><td rowspan="1" colspan="1">
                <bold>holotype</bold>
              </td><td rowspan="1" colspan="1">RMNH.MOL.234166</td><td rowspan="1" colspan="1">1.49</td><td rowspan="1" colspan="1">0.92</td><td rowspan="1" colspan="1">0.89</td><td rowspan="1" colspan="1">0.53</td><td rowspan="1" colspan="1">0.58</td><td rowspan="1" colspan="1">5.50</td><td rowspan="1" colspan="1">1.62</td><td rowspan="1" colspan="1">0.59</td><td rowspan="1" colspan="1">0.35</td><td rowspan="1" colspan="1">0.90</td><td rowspan="1" colspan="1">2.03</td></tr></tbody></table></table-wrap></tp:treatment-sec><ref-list><ref id="B9"><mixed-citation xmlns:xlink="http://www.w3.org/1999/xlink" xlink:type="simple"><person-group><name name-style="western"><surname>Gittenberger</surname><given-names>E</given-names></name></person-group> (<year>1980</year>) <article-title>Three Notes on Iberian Terrestrial Gastropods.</article-title><source>Zoologische Mededelingen</source><volume>55</volume>(<issue>17</issue>): <fpage>201</fpage>–<lpage>213</lpage>.</mixed-citation></ref><ref id="B10"><mixed-citation xmlns:xlink="http://www.w3.org/1999/xlink" xlink:type="simple"><person-group><name name-style="western"><surname>Gómez</surname><given-names>BJ</given-names></name><name name-style="western"><surname>Prieto</surname><given-names>CE</given-names></name></person-group> (<year>1983</year>) <italic><tp:taxon-name><tp:taxon-name-part taxon-name-part-type="genus">Zospeum</tp:taxon-name-part><tp:taxon-name-part taxon-name-part-type="species">biscaiense</tp:taxon-name-part></tp:taxon-name></italic> nov. sp. (<tp:taxon-name><tp:taxon-name-part taxon-name-part-type="class">Gastropoda</tp:taxon-name-part></tp:taxon-name>, <tp:taxon-name><tp:taxon-name-part taxon-name-part-type="family">Ellobiidae</tp:taxon-name-part></tp:taxon-name>) otro molusco troglobio para la Península Ibérica. Speleon 26−27: 7−10.</mixed-citation></ref><ref id="B5"><mixed-citation xmlns:xlink="http://www.w3.org/1999/xlink" xlink:type="simple"><person-group><name name-style="western"><surname>Emberton</surname><given-names>KC</given-names></name></person-group> (<year>2001</year>) <article-title>Dentate <italic><tp:taxon-name><tp:taxon-name-part taxon-name-part-type="genus">Gulella</tp:taxon-name-part></tp:taxon-name></italic> of Madagascar (<tp:taxon-name><tp:taxon-name-part taxon-name-part-type="infraclass">Pulmonata</tp:taxon-name-part></tp:taxon-name>: <tp:taxon-name><tp:taxon-name-part taxon-name-part-type="family">Streptaxidae</tp:taxon-name-part></tp:taxon-name>).</article-title><source>American Malacological Bulletin</source><volume>16</volume>: <fpage>71</fpage>–<lpage>129</lpage>.</mixed-citation></ref></ref-list></tp:taxon-treatment>
