# Supplementary material for: Re-evaluation of Zospeumschaufussi von Frauenfeld, 1862 and Z.suarezi Gittenberger, 1980, including the description of two new Iberian species using Computer Tomography (CT) (Eupulmonata, Ellobioidea, Carychiidae)
Source: Zookeys. 2019 Apr 4;835:65–86. doi: 10.3897/zookeys.835.33231 (PMC6482594; doi:10.3897/zookeys.835.33231)
Supplement: XML Treatment for Zospeum gittenbergeri [file zookeys.835.33231-treatment3.xml]

<!DOCTYPE tp:taxon-treatment
  PUBLIC "-//TaxonX//DTD Taxonomic Treatment Publishing DTD v0 20100105//EN" "tax-treatment-NSO.dtd">
<tp:taxon-treatment xmlns:tp="http://www.plazi.org/taxpub"><tp:treatment-meta><kwd-group><label>Taxon classification</label><kwd><named-content xmlns:xlink="http://www.w3.org/1999/xlink" content-type="kingdom">Animalia</named-content></kwd><kwd><named-content xmlns:xlink="http://www.w3.org/1999/xlink" content-type="order">Basommatophora</named-content></kwd><kwd><named-content xmlns:xlink="http://www.w3.org/1999/xlink" content-type="family">Carychiidae</named-content></kwd></kwd-group><mixed-citation publication-type="journal"><person-group><name><surname>Jochum</surname><given-names>Adrienne</given-names></name><name><surname>E. Prieto</surname><given-names>Carlos</given-names></name><name><surname>Kampschulte</surname><given-names>Marian</given-names></name><name><surname>Martels</surname><given-names>Gunhild</given-names></name><name><surname>Ruthensteiner</surname><given-names>Bernhard</given-names></name><name><surname>Vrabec</surname><given-names>Marko</given-names></name><name><surname>D. Dörge</surname><given-names>Dorian</given-names></name><name><surname>J. de Winter</surname><given-names>Anton</given-names></name></person-group><article-title>Re-evaluation of <italic><tp:taxon-name><tp:taxon-name-part taxon-name-part-type="genus" reg="Zospeum">Zospeum</tp:taxon-name-part><tp:taxon-name-part taxon-name-part-type="species" reg="schaufussi">schaufussi</tp:taxon-name-part></tp:taxon-name></italic> von Frauenfeld, 1862 and <italic><tp:taxon-name><tp:taxon-name-part taxon-name-part-type="genus" reg="Zospeum">Z.</tp:taxon-name-part><tp:taxon-name-part taxon-name-part-type="species" reg="suarezi">suarezi</tp:taxon-name-part></tp:taxon-name></italic> Gittenberger, 1980, including the description of two new Iberian species using Computer Tomography (CT) (<tp:taxon-name><tp:taxon-name-part taxon-name-part-type="suborder">Eupulmonata</tp:taxon-name-part></tp:taxon-name>, <tp:taxon-name><tp:taxon-name-part taxon-name-part-type="superfamily">Ellobioidea</tp:taxon-name-part></tp:taxon-name>, <tp:taxon-name><tp:taxon-name-part taxon-name-part-type="family">Carychiidae</tp:taxon-name-part></tp:taxon-name>)</article-title><source>Zookeys</source><day>04</day><month>4</month><year>2019</year><volume>835</volume><fpage>65</fpage><lpage>86</lpage><pub-id pub-id-type="doi">10.3897/zookeys.835.33231</pub-id></mixed-citation></tp:treatment-meta><tp:nomenclature><tp:taxon-name>
                <tp:taxon-name-part taxon-name-part-type="genus" reg="Zospeum">Zospeum</tp:taxon-name-part>
                <tp:taxon-name-part taxon-name-part-type="species" reg="gittenbergeri">gittenbergeri</tp:taxon-name-part>
                <object-id xmlns:xlink="http://www.w3.org/1999/xlink" content-type="zoobank" xlink:type="simple">http://zoobank.org/6506C1D6-746D-4ABE-B43E-6D51FCEAEF33</object-id>
              </tp:taxon-name><tp:taxon-authority>Jochum, Prieto &amp; De Winter</tp:taxon-authority><tp:taxon-status xmlns:xlink="http://www.w3.org/1999/xlink" xlink:type="simple">sp. n.</tp:taxon-status><xref ref-type="fig" rid="F5">Figures 5L, N–R</xref><xref ref-type="fig" rid="F13">, 13</xref><xref ref-type="fig" rid="F14">, 14</xref><tp:nomenclature-citation-list><tp:nomenclature-citation><tp:taxon-name>
                    <tp:taxon-name-part taxon-name-part-type="genus" reg="Zospeum">Zospeum</tp:taxon-name-part>
                    <tp:taxon-name-part taxon-name-part-type="species" reg="schaufussi">schaufussi</tp:taxon-name-part>
                  </tp:taxon-name><comment>—<xref ref-type="bibr" rid="B9">Gittenberger 1980</xref>: 203, Fig. <xref ref-type="fig" rid="F1">1</xref>. [<bold>non</bold><tp:taxon-name><tp:taxon-name-part taxon-name-part-type="genus" reg="Zospeum">Zospeum</tp:taxon-name-part><tp:taxon-name-part taxon-name-part-type="species" reg="schaufussi">schaufussi</tp:taxon-name-part></tp:taxon-name> von Frauenfeld, 1862]</comment></tp:nomenclature-citation></tp:nomenclature-citation-list></tp:nomenclature><tp:treatment-sec sec-type="type material" id="SECID0EXSAG"><title>Type material.</title><p><bold>Holotype</bold> (<named-content xmlns:xlink="http://www.w3.org/1999/xlink" content-type="dwc:institutional_code" xlink:type="simple">RMNH</named-content> 234166/1 shell): Cueva del Puente de Inguanzo (Inguanzo, Concejo de Cabrales, Asturias, Spain), MGRS 30TUN4897097640 (N43.315574, W4.860905), 230 m a.s.l., 19.02.1979, leg. G Favre &amp; R Emery. <bold>Other material</bold>: former <italic><tp:taxon-name><tp:taxon-name-part taxon-name-part-type="genus" reg="Zospeum">Z.</tp:taxon-name-part><tp:taxon-name-part taxon-name-part-type="species" reg="suarezi">suarezi</tp:taxon-name-part></tp:taxon-name></italic> paratype shells mentioned in <xref ref-type="bibr" rid="B9">Gittenberger (1980)</xref>: data as holotype: <named-content xmlns:xlink="http://www.w3.org/1999/xlink" content-type="dwc:institutional_code" xlink:type="simple">MHNG</named-content> 96219/4 shells (now lost) (Fig. <xref ref-type="fig" rid="F5">5L, N–R</xref>).</p></tp:treatment-sec><tp:treatment-sec sec-type="diagnosis" id="SECID0E5TAG"><title>Diagnosis.</title><p>Holotype shell conical, larger than most Iberian <italic><tp:taxon-name><tp:taxon-name-part taxon-name-part-type="genus" reg="Zospeum">Zospeum</tp:taxon-name-part></tp:taxon-name></italic>, <abbrev xmlns:xlink="http://www.w3.org/1999/xlink" xlink:title="shell height" xlink:type="simple">SH</abbrev> nearly 1.5 mm with 5 1/2 moderately convex whorls. Parietal part of peristome straight and long, giving the peristome an angular rather than convex appearance. Internally, the lamella circumscribing the columella is very weak, but it is unclear if this is due to erosion or if it is covered by debris (Fig. <xref ref-type="fig" rid="F14">14G–J</xref>).</p></tp:treatment-sec><tp:treatment-sec sec-type="description" id="SECID0EPUAG"><title>Description.</title><p>Measurements of holotype provided in Table <xref ref-type="table" rid="T1">1</xref>. Lost specimen of imaged MNHG 96219 shell (Fig. <xref ref-type="fig" rid="F5">5N–R</xref>) is smaller than holotype (<abbrev xmlns:xlink="http://www.w3.org/1999/xlink" xlink:title="shell height" xlink:type="simple">SH</abbrev> 1.22 mm). Shell elongate-conical with approximately 5 ½ rounded whorls, regularly coiled, suture deep; teleoconch smooth with occasional blunt growth lines (Fig. <xref ref-type="fig" rid="F14">14A–D</xref>); aperture more or less circular; peristome closely adhering to spire, reflected, moderately thickened, with an angular, relatively long parietal callus; columella straight and aligned axially, single lamella small and non-extending, coiled tightly around the columella; columellar apertural edge (side view, aperture facing right) and the border of the parietal callus join at an angle of ca. 90 degrees (Fig. <xref ref-type="fig" rid="F13">13C</xref>); umbilicus closed, umbilical depression deep, moderately strong, wrinkly striae descend from last whorl behind apertural lip leading to umbilicus; apertural barriers lacking.</p><fig id="F7" position="float" orientation="portrait"><label>Figure 7.</label><caption><p><abbrev xmlns:xlink="http://www.w3.org/1999/xlink" xlink:title="Computer Tomography" xlink:type="simple">CT</abbrev> images showing columellar apparatus of <italic><tp:taxon-name><tp:taxon-name-part taxon-name-part-type="genus" reg="Zospeum">Zospeum</tp:taxon-name-part><tp:taxon-name-part taxon-name-part-type="species" reg="schaufussi">schaufussi</tp:taxon-name-part></tp:taxon-name></italic> von Frauenfeld, 1862, lectotype (<named-content xmlns:xlink="http://www.w3.org/1999/xlink" content-type="dwc:institutional_code" xlink:type="simple">NHMW</named-content> 71837). Scale bar: 500 μm.</p></caption><graphic xmlns:xlink="http://www.w3.org/1999/xlink" xlink:href="zookeys-835-065-g007.jpg" position="float" orientation="portrait" xlink:type="simple" id="oo_290847.jpg"/></fig><fig id="F8" position="float" orientation="portrait"><label>Figure 8.</label><caption><p>Animated video from <abbrev xmlns:xlink="http://www.w3.org/1999/xlink" xlink:title="Computer Tomography" xlink:type="simple">CT</abbrev> scans of <italic><tp:taxon-name><tp:taxon-name-part taxon-name-part-type="genus" reg="Zospeum">Zospeum</tp:taxon-name-part><tp:taxon-name-part taxon-name-part-type="species" reg="schaufussi">schaufussi</tp:taxon-name-part></tp:taxon-name></italic> von Frauenfeld, 1862, lectotype (<named-content xmlns:xlink="http://www.w3.org/1999/xlink" content-type="dwc:institutional_code" xlink:type="simple">NHMW</named-content> 71837). Scale bar: 500 μm.</p></caption><media xmlns:xlink="http://www.w3.org/1999/xlink" xlink:href="zookeys-835-065-v001.mp4" position="float" orientation="portrait" xlink:type="simple"/><media xmlns:xlink="http://www.w3.org/1999/xlink" xlink:href="zookeys-835-065-v002.mp4" position="float" orientation="portrait" xlink:type="simple"/></fig></tp:treatment-sec><tp:treatment-sec sec-type="Differential diagnosis" id="SECID0E2WAG"><title>Differential diagnosis.</title><p>Differs from <italic><tp:taxon-name><tp:taxon-name-part taxon-name-part-type="genus" reg="Zospeum">Z.</tp:taxon-name-part><tp:taxon-name-part taxon-name-part-type="species" reg="biscaiense">biscaiense</tp:taxon-name-part></tp:taxon-name></italic> by the larger, more elongate shell and the absence of major apertural barriers; from <italic><tp:taxon-name><tp:taxon-name-part taxon-name-part-type="genus" reg="Zospeum">Z.</tp:taxon-name-part><tp:taxon-name-part taxon-name-part-type="species" reg="schaufussi">schaufussi</tp:taxon-name-part></tp:taxon-name></italic> (lectotype) by its long and angular parietal callus, straight, axially aligned columella and its small, non-extensive, tightly coiled lamella; in <italic><tp:taxon-name><tp:taxon-name-part taxon-name-part-type="genus" reg="Zospeum">Z.</tp:taxon-name-part><tp:taxon-name-part taxon-name-part-type="species" reg="bellesi">bellesi</tp:taxon-name-part></tp:taxon-name></italic>, columellar elaboration is completely absent; from <italic><tp:taxon-name><tp:taxon-name-part taxon-name-part-type="genus" reg="Zospeum">Z.</tp:taxon-name-part><tp:taxon-name-part taxon-name-part-type="species" reg="vasconicum">vasconicum</tp:taxon-name-part></tp:taxon-name></italic> by its non-rounded aperture, more robust, axially aligned columella; from <italic><tp:taxon-name><tp:taxon-name-part taxon-name-part-type="genus" reg="Zospeum">Z.</tp:taxon-name-part><tp:taxon-name-part taxon-name-part-type="species" reg="zaldivarae">zaldivarae</tp:taxon-name-part></tp:taxon-name></italic> by its more elongate shell, lack of apertural barriers; from <italic><tp:taxon-name><tp:taxon-name-part taxon-name-part-type="genus" reg="Zospeum">Z.</tp:taxon-name-part><tp:taxon-name-part taxon-name-part-type="species" reg="percostulatum">percostulatum</tp:taxon-name-part></tp:taxon-name></italic> by its non-costulate shell; from <italic><tp:taxon-name><tp:taxon-name-part taxon-name-part-type="genus" reg="Zospeum">Z.</tp:taxon-name-part><tp:taxon-name-part taxon-name-part-type="species" reg="praetermissum">praetermissum</tp:taxon-name-part></tp:taxon-name></italic> sp. n. by its long, parietal edge of the angular peristome and different columellar morphology.</p></tp:treatment-sec><tp:treatment-sec sec-type="etymology" id="SECID0EOZAG"><title>Etymology.</title><p>The new species is named in honour of Prof. Edmund Gittenberger, in recognition of his pioneering work on Iberian <italic><tp:taxon-name><tp:taxon-name-part taxon-name-part-type="genus" reg="Zospeum">Zospeum</tp:taxon-name-part></tp:taxon-name></italic>.</p></tp:treatment-sec><tp:treatment-sec sec-type="distribution" id="SECID0E2ZAG"><title>Distribution.</title><p>Only known from the type locality.</p></tp:treatment-sec><tp:treatment-sec sec-type="ecology" id="SECID0EA1AG"><title>Ecology.</title><p>According to the records of the collector, Gérald Favre (pers. comm. 2017), the collection site was located ca. 200 m from the cave entrance. His field notes document that the area consisted of sandy substrate, some chestnut fragments and that the humidity level was low.</p><fig id="F9" position="float" orientation="portrait"><label>Figure 9.</label><caption><p>SEM-EDX spectroscopic images showing spectrum of elemental content in sediment encrusted on different regions of the lectotype of <italic><tp:taxon-name><tp:taxon-name-part taxon-name-part-type="genus" reg="Zospeum">Zospeum</tp:taxon-name-part><tp:taxon-name-part taxon-name-part-type="species" reg="schaufussi">schaufussi</tp:taxon-name-part></tp:taxon-name></italic> von Frauenfeld, 1862 (<named-content xmlns:xlink="http://www.w3.org/1999/xlink" content-type="dwc:institutional_code" xlink:type="simple">NHMW</named-content> 71837). <bold>A–D</bold> Concentrations within yellow-framed zone of calcium (Ca), aluminum (Al), silicon (Si), magnesium (Mg), oxygen (O), carbon (C), iron (Fe), potassium (K), phosphor (P) and lead (Pb).</p></caption><graphic xmlns:xlink="http://www.w3.org/1999/xlink" xlink:href="zookeys-835-065-g008.jpg" position="float" orientation="portrait" xlink:type="simple" id="oo_290849.jpg"/></fig><fig id="F10" position="float" orientation="portrait"><label>Figure 10.</label><caption><p><italic><tp:taxon-name><tp:taxon-name-part taxon-name-part-type="genus" reg="Zospeum">Zospeum</tp:taxon-name-part><tp:taxon-name-part taxon-name-part-type="species" reg="praetermissum">praetermissum</tp:taxon-name-part></tp:taxon-name></italic> sp. n. <bold>A–D</bold> holotype (<named-content xmlns:xlink="http://www.w3.org/1999/xlink" content-type="dwc:institutional_code" xlink:type="simple">RMNH</named-content>.MOL.55391), shell illustrated by <xref ref-type="bibr" rid="B9">Gittenberger (1980</xref>: fig. 2) <bold>E–F</bold> paratypes (<named-content xmlns:xlink="http://www.w3.org/1999/xlink" content-type="dwc:institutional_code" xlink:type="simple">RMNH</named-content>.MOL.339954). Scale bar: 500 μm.</p></caption><graphic xmlns:xlink="http://www.w3.org/1999/xlink" xlink:href="zookeys-835-065-g009.jpg" position="float" orientation="portrait" xlink:type="simple" id="oo_290850.jpg"/></fig></tp:treatment-sec><tp:treatment-sec sec-type="remarks" id="SECID0EO3AG"><title>Remarks.</title><p>We formally describe the specimen illustrated by Gittenberger as a separate species. We confine the type material to the one shell known from the type cave. Although <xref ref-type="bibr" rid="B9">Gittenberger (1980)</xref> mentioned similar, but much less elongate shells from another cave (Cueva del Búho), we prefer to address these as <tp:taxon-name><tp:taxon-name-part taxon-name-part-type="genus" reg="Zospeum">Z.</tp:taxon-name-part><tp:taxon-name-part taxon-name-part-type="uncertainty-rank">cf.</tp:taxon-name-part><tp:taxon-name-part taxon-name-part-type="species" reg="gittenbergeri">gittenbergeri</tp:taxon-name-part></tp:taxon-name> (Fig. <xref ref-type="fig" rid="F13">13 F–I</xref>). Shells with this shape and apertural morphology occur in various caves in sympatry with a <italic><tp:taxon-name><tp:taxon-name-part taxon-name-part-type="genus" reg="Zospeum"/><tp:taxon-name-part taxon-name-part-type="species" reg="schaufussi">schaufussi</tp:taxon-name-part></tp:taxon-name></italic>-like (in its present sense) species. This is seen for example in shells from Cueva del Linar (C. la Busta), where shells with angular peristomes, but much smaller than the holotype shell (<abbrev xmlns:xlink="http://www.w3.org/1999/xlink" xlink:title="shell height" xlink:type="simple">SH</abbrev> 0.95 – 1.15; <abbrev xmlns:xlink="http://www.w3.org/1999/xlink" xlink:title="shell diameter" xlink:type="simple">SD</abbrev> 0.64 – 0.74 mm) occur sympatrically with shells that are externally and internally indistinguishable from <italic><tp:taxon-name><tp:taxon-name-part taxon-name-part-type="genus" reg="Zospeum">Z.</tp:taxon-name-part><tp:taxon-name-part taxon-name-part-type="species" reg="schaufussi">schaufussi</tp:taxon-name-part></tp:taxon-name></italic>. Internal morphology of the Cueva de Linar shells so far shows a simple, tightly coiled singular lamella around the columella (unpubl. results, Jochum). Further study is needed to define <italic><tp:taxon-name><tp:taxon-name-part taxon-name-part-type="genus" reg="Zospeum">Z.</tp:taxon-name-part><tp:taxon-name-part taxon-name-part-type="species" reg="gittenbergeri">gittenbergeri</tp:taxon-name-part></tp:taxon-name></italic>, especially using molecular data.</p><fig id="F11" position="float" orientation="portrait"><label>Figure 11.</label><caption><p><abbrev xmlns:xlink="http://www.w3.org/1999/xlink" xlink:title="Computer Tomography" xlink:type="simple">CT</abbrev> images of <italic><tp:taxon-name><tp:taxon-name-part taxon-name-part-type="genus" reg="Zospeum">Zospeum</tp:taxon-name-part><tp:taxon-name-part taxon-name-part-type="species" reg="praetermissum">praetermissum</tp:taxon-name-part></tp:taxon-name></italic> sp. n. holotype (<named-content xmlns:xlink="http://www.w3.org/1999/xlink" content-type="dwc:institutional_code" xlink:type="simple">RMNH</named-content>.MOL.55391). <bold>F</bold> inclinate lamella <bold>G, I, K</bold> show upper lamellar bulge, central lamella, and columellar basal ridge. Scale bar: 500 µm.</p></caption><graphic xmlns:xlink="http://www.w3.org/1999/xlink" xlink:href="zookeys-835-065-g010.jpg" position="float" orientation="portrait" xlink:type="simple" id="oo_290851.jpg"/></fig><fig id="F12" position="float" orientation="portrait"><label>Figure 12.</label><caption><p><abbrev xmlns:xlink="http://www.w3.org/1999/xlink" xlink:title="Computer Tomography" xlink:type="simple">CT</abbrev> images of <italic><tp:taxon-name><tp:taxon-name-part taxon-name-part-type="genus" reg="Zospeum">Zospeum</tp:taxon-name-part><tp:taxon-name-part taxon-name-part-type="species" reg="suarezi">suarezi</tp:taxon-name-part></tp:taxon-name></italic> syn. n. of <italic><tp:taxon-name><tp:taxon-name-part taxon-name-part-type="genus" reg="Zospeum">Z.</tp:taxon-name-part><tp:taxon-name-part taxon-name-part-type="species" reg="schaufussi">schaufussi</tp:taxon-name-part></tp:taxon-name></italic> von Frauenfeld, 1862, paratype <italic><tp:taxon-name><tp:taxon-name-part taxon-name-part-type="genus" reg="Zospeum">Z.</tp:taxon-name-part><tp:taxon-name-part taxon-name-part-type="species" reg="suarezi">suarezi</tp:taxon-name-part></tp:taxon-name></italic> (<xref ref-type="bibr" rid="B9">Gittenberger 1980</xref>), <named-content xmlns:xlink="http://www.w3.org/1999/xlink" content-type="dwc:institutional_code" xlink:type="simple">RMNH</named-content>.MOL.55389 from type locality. Scale bar: 500 µm.</p></caption><graphic xmlns:xlink="http://www.w3.org/1999/xlink" xlink:href="zookeys-835-065-g011.jpg" position="float" orientation="portrait" xlink:type="simple" id="oo_290852.jpg"/></fig><p>A number of confusing discrepancies surfaced in addressing <xref ref-type="bibr" rid="B9">Gittenberger’s (1980)</xref> material from Cueva del Puente de Inguanzo. <xref ref-type="bibr" rid="B9">Gittenberger (1980)</xref> cited only 1 shell (corresponding to the data of specimen <named-content xmlns:xlink="http://www.w3.org/1999/xlink" content-type="dwc:institutional_code" xlink:type="simple">MHNG</named-content> 96219) for <italic><tp:taxon-name><tp:taxon-name-part taxon-name-part-type="genus" reg="Zospeum">Z.</tp:taxon-name-part><tp:taxon-name-part taxon-name-part-type="species" reg="schaufussi">schaufussi</tp:taxon-name-part></tp:taxon-name></italic> (= <italic><tp:taxon-name><tp:taxon-name-part taxon-name-part-type="genus" reg="Zospeum">Z.</tp:taxon-name-part><tp:taxon-name-part taxon-name-part-type="species" reg="gittenbergeri">gittenbergeri</tp:taxon-name-part></tp:taxon-name></italic> sp. n.), which he measured (1.45 mm) and illustrated (fig.1). For this shell, he cites “Cueva de Inguanzo near Inguanzo, 2 km SW of Cabrales, between Covadonga and Panes, Oviedo; UTM U N 4 9; G. Favre &amp; R. Emery leg., 19.ii.1979 (<named-content xmlns:xlink="http://www.w3.org/1999/xlink" content-type="dwc:institutional_code" xlink:type="simple">MHNG</named-content>/i shell; <named-content xmlns:xlink="http://www.w3.org/1999/xlink" content-type="dwc:institutional_code" xlink:type="simple">RMNH</named-content>/i shell).” However, our Figure <xref ref-type="fig" rid="F5">5</xref> (L, N–R) is the shell imaged by the curator, Emmanuel Tardy, at the <named-content xmlns:xlink="http://www.w3.org/1999/xlink" content-type="dwc:institutional_code" xlink:type="simple">MHNG</named-content> (2017) but it only measures 1.22 mm and does not correspond to the illustrated shell. On the other hand, the shell chosen as holotype (<named-content xmlns:xlink="http://www.w3.org/1999/xlink" content-type="dwc:institutional_code" xlink:type="simple">RMNH</named-content>.234166), measures 1.49 mm and fits the one <xref ref-type="bibr" rid="B9">Gittenberger (1980)</xref> illustrated. It appears that <xref ref-type="bibr" rid="B9">Gittenberger (1980</xref>, fig. 1) erroneously indicated <named-content xmlns:xlink="http://www.w3.org/1999/xlink" content-type="dwc:institutional_code" xlink:type="simple">MHNG</named-content> as the collection provenance of the shell, which is actually, the single shell at the <named-content xmlns:xlink="http://www.w3.org/1999/xlink" content-type="dwc:institutional_code" xlink:type="simple">RMNH</named-content>.</p><p>An additional source of confusion is that there are two caves with similar, but not identical names referring to the town of Inguanzo, which are situated within one kilometer of each other (Fig. <xref ref-type="fig" rid="F15">15</xref>). The type cave, Cueva del Puente de Inguanzo, from where <xref ref-type="bibr" rid="B9">Gittenberger’s (1980)</xref> material derives, is a different cave from where <xref ref-type="bibr" rid="B17">Weigand et al.’s (2013)</xref> material, from Cueva de Inguanzo (= Cueva de Bosque), derived. These two caves are separated by the Casaño River and it is not known if the two cave systems are contiguous. This important consideration became apparent when we contacted the collector of <xref ref-type="bibr" rid="B9">Gittenberger’s (1980)</xref> material.</p><fig id="F13" position="float" orientation="portrait"><label>Figure 13.</label><caption><p><italic><tp:taxon-name><tp:taxon-name-part taxon-name-part-type="genus" reg="Zospeum">Zospeum</tp:taxon-name-part><tp:taxon-name-part taxon-name-part-type="species" reg="gittenbergeri">gittenbergeri</tp:taxon-name-part></tp:taxon-name></italic> sp. n. <bold>A–E</bold> holotype (<named-content xmlns:xlink="http://www.w3.org/1999/xlink" content-type="dwc:institutional_code" xlink:type="simple">RMNH</named-content>.MOL.234166) <bold>F–I</bold><tp:taxon-name><tp:taxon-name-part taxon-name-part-type="genus" reg="Zospeum">Z.</tp:taxon-name-part><tp:taxon-name-part taxon-name-part-type="uncertainty-rank">cf.</tp:taxon-name-part><tp:taxon-name-part taxon-name-part-type="species" reg="gittenbergeri">gittenbergeri</tp:taxon-name-part></tp:taxon-name> from Cueva del Búho (<named-content xmlns:xlink="http://www.w3.org/1999/xlink" content-type="dwc:institutional_code" xlink:type="simple">RMNH</named-content>.MOL.234165). Scale bar: 500 µm.</p></caption><graphic xmlns:xlink="http://www.w3.org/1999/xlink" xlink:href="zookeys-835-065-g012.jpg" position="float" orientation="portrait" xlink:type="simple" id="oo_290853.jpg"/></fig><fig id="F14" position="float" orientation="portrait"><label>Figure 14.</label><caption><p><abbrev xmlns:xlink="http://www.w3.org/1999/xlink" xlink:title="Computer Tomography" xlink:type="simple">CT</abbrev> scans of <italic><tp:taxon-name><tp:taxon-name-part taxon-name-part-type="genus" reg="Zospeum">Zospeum</tp:taxon-name-part><tp:taxon-name-part taxon-name-part-type="species" reg="gittenbergeri">gittenbergeri</tp:taxon-name-part></tp:taxon-name></italic> sp. n. holotype (<named-content xmlns:xlink="http://www.w3.org/1999/xlink" content-type="dwc:institutional_code" xlink:type="simple">RMNH</named-content>.MOL.234166). Scale bar: 500 µm.</p></caption><graphic xmlns:xlink="http://www.w3.org/1999/xlink" xlink:href="zookeys-835-065-g013.jpg" position="float" orientation="portrait" xlink:type="simple" id="oo_290854.jpg"/></fig><fig id="F15" position="float" orientation="portrait"><label>Figure 15.</label><caption><p>Map indicating geographic position of the two different Inguanzo-named caves on either side of the Rio Casaño: Cueva del Puente de Inguanzo (collection site of <xref ref-type="bibr" rid="B9">Gittenberger’s (1980)</xref> shells) and Cueva de Inguanzo (site of <xref ref-type="bibr" rid="B17">Weigand et al. (2013)</xref> molecularly-assessed material). Source of DEM data: LiDAR-PNOA DGM 5 m owned by Instituto Geográfico Nacional (IGN) and provided under CC-BY 4.0 license.</p></caption><graphic xmlns:xlink="http://www.w3.org/1999/xlink" xlink:href="zookeys-835-065-g014.jpg" position="float" orientation="portrait" xlink:type="simple" id="oo_290855.jpg"/></fig></tp:treatment-sec><tp:treatment-sec><!--Section generated to contain objects referenced in tp:taxon-treatment.--><fig id="F5" position="float" orientation="portrait"><label>Figure 5.</label><caption><p><italic><tp:taxon-name><tp:taxon-name-part taxon-name-part-type="genus" reg="Zospeum">Zospeum</tp:taxon-name-part></tp:taxon-name></italic> material assessed in <xref ref-type="bibr" rid="B9">Gittenberger (1980)</xref>. <bold>A–F</bold><italic><tp:taxon-name><tp:taxon-name-part taxon-name-part-type="genus" reg="Zospeum">Zospeum</tp:taxon-name-part><tp:taxon-name-part taxon-name-part-type="species" reg="praetermissum">praetermissum</tp:taxon-name-part></tp:taxon-name></italic> sp. n. (paratype of <italic><tp:taxon-name><tp:taxon-name-part taxon-name-part-type="genus" reg="Zospeum">Z.</tp:taxon-name-part><tp:taxon-name-part taxon-name-part-type="species" reg="suarezi">suarezi</tp:taxon-name-part></tp:taxon-name></italic>, <named-content xmlns:xlink="http://www.w3.org/1999/xlink" content-type="dwc:institutional_code" xlink:type="simple">MHNG</named-content>-Mol 96220/1 shell, now lost), Cueva Los Quesos (showing ambivalent label, <italic><tp:taxon-name><tp:taxon-name-part taxon-name-part-type="genus" reg="Zospeum">Z.</tp:taxon-name-part><tp:taxon-name-part taxon-name-part-type="species" reg="schaufussi">schaufussi</tp:taxon-name-part></tp:taxon-name></italic> Frfld) <bold>G–M</bold><italic><tp:taxon-name><tp:taxon-name-part taxon-name-part-type="genus" reg="Zospeum">Zospeum</tp:taxon-name-part><tp:taxon-name-part taxon-name-part-type="species" reg="praetermissum">praetermissum</tp:taxon-name-part></tp:taxon-name></italic> sp. n (figured paratype of <italic><tp:taxon-name><tp:taxon-name-part taxon-name-part-type="genus" reg="Zospeum">Z.</tp:taxon-name-part><tp:taxon-name-part taxon-name-part-type="species" reg="suarezi">suarezi</tp:taxon-name-part></tp:taxon-name></italic>, <named-content xmlns:xlink="http://www.w3.org/1999/xlink" content-type="dwc:institutional_code" xlink:type="simple">MHNG</named-content>-Moll 96219, now lost), Cueva del Puente de Inguanzo <bold>L, N–R</bold><italic><tp:taxon-name><tp:taxon-name-part taxon-name-part-type="genus" reg="Zospeum">Zospeum</tp:taxon-name-part><tp:taxon-name-part taxon-name-part-type="species" reg="gittenbergeri">gittenbergeri</tp:taxon-name-part></tp:taxon-name></italic> sp. n. (figured shell of <italic><tp:taxon-name><tp:taxon-name-part taxon-name-part-type="genus" reg="Zospeum">Z.</tp:taxon-name-part><tp:taxon-name-part taxon-name-part-type="species" reg="schaufussi">schaufussi</tp:taxon-name-part></tp:taxon-name></italic> sensu <xref ref-type="bibr" rid="B9">Gittenberger (1980)</xref>, <named-content xmlns:xlink="http://www.w3.org/1999/xlink" content-type="dwc:institutional_code" xlink:type="simple">MHNG</named-content> 96219, now lost).</p></caption><graphic xmlns:xlink="http://www.w3.org/1999/xlink" xlink:href="zookeys-835-065-g005.jpg" position="float" orientation="portrait" xlink:type="simple" id="oo_290845.jpg"/></fig><fig id="F1" position="float" orientation="portrait"><label>Figure 1.</label><caption><p>Map indicating geographic position of type locality caves of described species of <italic><tp:taxon-name><tp:taxon-name-part taxon-name-part-type="genus" reg="Zospeum">Zospeum</tp:taxon-name-part></tp:taxon-name></italic> in northern Spain. From left to right: Cueva del Puente de Inguanzo (<italic><tp:taxon-name><tp:taxon-name-part taxon-name-part-type="genus" reg="Zospeum">Z.</tp:taxon-name-part><tp:taxon-name-part taxon-name-part-type="species" reg="gittenbergeri">gittenbergeri</tp:taxon-name-part></tp:taxon-name></italic> sp. n., <italic><tp:taxon-name><tp:taxon-name-part taxon-name-part-type="genus" reg="Zospeum">Z.</tp:taxon-name-part><tp:taxon-name-part taxon-name-part-type="species" reg="praetermissum">praetermissum</tp:taxon-name-part></tp:taxon-name></italic> sp. n.), Cueva de La Herrería (<italic><tp:taxon-name><tp:taxon-name-part taxon-name-part-type="genus" reg="Zospeum">Z.</tp:taxon-name-part><tp:taxon-name-part taxon-name-part-type="species" reg="percostulatum">percostulatum</tp:taxon-name-part></tp:taxon-name></italic>), Cueva de Búho (<italic><tp:taxon-name><tp:taxon-name-part taxon-name-part-type="genus" reg="Zospeum">Z.</tp:taxon-name-part><tp:taxon-name-part taxon-name-part-type="species" reg="suarezi">suarezi</tp:taxon-name-part></tp:taxon-name></italic>, syn. n. of <italic><tp:taxon-name><tp:taxon-name-part taxon-name-part-type="genus" reg="Zospeum">Z.</tp:taxon-name-part><tp:taxon-name-part taxon-name-part-type="species" reg="schaufussi">schaufussi</tp:taxon-name-part></tp:taxon-name></italic>), Cueva de Las Paúles (<italic><tp:taxon-name><tp:taxon-name-part taxon-name-part-type="genus" reg="Zospeum">Z.</tp:taxon-name-part><tp:taxon-name-part taxon-name-part-type="species" reg="zaldivarae">zaldivarae</tp:taxon-name-part></tp:taxon-name></italic>), Cueva de Otxas (<italic><tp:taxon-name><tp:taxon-name-part taxon-name-part-type="genus" reg="Zospeum">Z.</tp:taxon-name-part><tp:taxon-name-part taxon-name-part-type="species" reg="biscaiense">biscaiense</tp:taxon-name-part></tp:taxon-name></italic>), Cueva de la Ermita de Sandaili (<italic><tp:taxon-name><tp:taxon-name-part taxon-name-part-type="genus" reg="Zospeum">Z.</tp:taxon-name-part><tp:taxon-name-part taxon-name-part-type="species" reg="vasconicum">vasconicum</tp:taxon-name-part></tp:taxon-name></italic>) and Cueva Molino de Aso (<italic><tp:taxon-name><tp:taxon-name-part taxon-name-part-type="genus" reg="Zospeum">Z.</tp:taxon-name-part><tp:taxon-name-part taxon-name-part-type="species" reg="bellesi">bellesi</tp:taxon-name-part></tp:taxon-name></italic>). Source of DEM data: ALOS Global Digital Surface Model (AW3D30), JAXA.</p></caption><graphic xmlns:xlink="http://www.w3.org/1999/xlink" xlink:href="zookeys-835-065-g001.jpg" position="float" orientation="portrait" xlink:type="simple" id="oo_290841.jpg"/></fig><table-wrap id="T1" position="float" orientation="portrait"><label>Table 1.</label><caption><p>Shell measurements in mm (for methodology, see Jochum et al. 2015, fig. 1) of <italic><tp:taxon-name><tp:taxon-name-part taxon-name-part-type="genus" reg="Zospeum">Zospeum</tp:taxon-name-part><tp:taxon-name-part taxon-name-part-type="species" reg="schaufussi">schaufussi</tp:taxon-name-part></tp:taxon-name></italic>, <italic><tp:taxon-name><tp:taxon-name-part taxon-name-part-type="genus" reg="Zospeum">Z.</tp:taxon-name-part><tp:taxon-name-part taxon-name-part-type="species" reg="praetermissum">praetermissum</tp:taxon-name-part></tp:taxon-name></italic> and <italic><tp:taxon-name><tp:taxon-name-part taxon-name-part-type="genus" reg="Zospeum">Z.</tp:taxon-name-part><tp:taxon-name-part taxon-name-part-type="species" reg="gittenbergeri">gittenbergeri</tp:taxon-name-part></tp:taxon-name></italic>. Most shells of <italic><tp:taxon-name><tp:taxon-name-part taxon-name-part-type="genus" reg="Zospeum">Z.</tp:taxon-name-part><tp:taxon-name-part taxon-name-part-type="species" reg="schaufussi">schaufussi</tp:taxon-name-part></tp:taxon-name></italic> are type material of <italic><tp:taxon-name><tp:taxon-name-part taxon-name-part-type="genus" reg="Zospeum">Z.</tp:taxon-name-part><tp:taxon-name-part taxon-name-part-type="species" reg="suarezi">suarezi</tp:taxon-name-part></tp:taxon-name></italic> Gittenberger, 1980, from the Cueva del Búho. Collection numbers are those presently used in <named-content xmlns:xlink="http://www.w3.org/1999/xlink" content-type="dwc:institutional_code" xlink:type="simple">RMNH</named-content>, some differ from those used in <xref ref-type="bibr" rid="B9">Gittenberger (1980)</xref>. Abbreviations: <abbrev xmlns:xlink="http://www.w3.org/1999/xlink" xlink:title="shell height" xlink:type="simple">SH</abbrev>, shell height; <abbrev xmlns:xlink="http://www.w3.org/1999/xlink" xlink:title="shell diameter" xlink:type="simple">SD</abbrev>, shell diameter; <abbrev xmlns:xlink="http://www.w3.org/1999/xlink" xlink:title="height of last whorl" xlink:type="simple">HLW</abbrev>, height of last whorl; <abbrev xmlns:xlink="http://www.w3.org/1999/xlink" xlink:title="peristome height" xlink:type="simple">PH</abbrev>, peristome height; <abbrev xmlns:xlink="http://www.w3.org/1999/xlink" xlink:title="peristome diameter" xlink:type="simple">PD</abbrev>, peristome diameter; W, number of whorls (counted as in Kerney and Cameron 1979); <abbrev xmlns:xlink="http://www.w3.org/1999/xlink" xlink:title="Computer Tomography" xlink:type="simple">CT</abbrev>, coiling tightness W:<italic>ln</italic><abbrev xmlns:xlink="http://www.w3.org/1999/xlink" xlink:title="shell height" xlink:type="simple">SH</abbrev> (<xref ref-type="bibr" rid="B5">Emberton 2001</xref>).</p></caption><table id="TID0E5OAE" rules="all"><tbody><tr><th rowspan="1" colspan="1"/><th rowspan="1" colspan="1">collection</th><th rowspan="1" colspan="1">
                <abbrev xmlns:xlink="http://www.w3.org/1999/xlink" xlink:title="shell height" xlink:type="simple">SH</abbrev>
              </th><th rowspan="1" colspan="1">
                <abbrev xmlns:xlink="http://www.w3.org/1999/xlink" xlink:title="shell diameter" xlink:type="simple">SD</abbrev>
              </th><th rowspan="1" colspan="1">
                <abbrev xmlns:xlink="http://www.w3.org/1999/xlink" xlink:title="height of last whorl" xlink:type="simple">HLW</abbrev>
              </th><th rowspan="1" colspan="1">
                <abbrev xmlns:xlink="http://www.w3.org/1999/xlink" xlink:title="peristome height" xlink:type="simple">PH</abbrev>
              </th><th rowspan="1" colspan="1">
                <abbrev xmlns:xlink="http://www.w3.org/1999/xlink" xlink:title="peristome diameter" xlink:type="simple">PD</abbrev>
              </th><th rowspan="1" colspan="1">W</th><th rowspan="1" colspan="1"><abbrev xmlns:xlink="http://www.w3.org/1999/xlink" xlink:title="shell height" xlink:type="simple">SH</abbrev>/<abbrev xmlns:xlink="http://www.w3.org/1999/xlink" xlink:title="shell diameter" xlink:type="simple">SD</abbrev></th><th rowspan="1" colspan="1"><abbrev xmlns:xlink="http://www.w3.org/1999/xlink" xlink:title="height of last whorl" xlink:type="simple">HLW</abbrev>/<abbrev xmlns:xlink="http://www.w3.org/1999/xlink" xlink:title="shell height" xlink:type="simple">SH</abbrev></th><th rowspan="1" colspan="1"><abbrev xmlns:xlink="http://www.w3.org/1999/xlink" xlink:title="peristome height" xlink:type="simple">PH</abbrev>/<abbrev xmlns:xlink="http://www.w3.org/1999/xlink" xlink:title="shell height" xlink:type="simple">SH</abbrev></th><th rowspan="1" colspan="1"><abbrev xmlns:xlink="http://www.w3.org/1999/xlink" xlink:title="peristome height" xlink:type="simple">PH</abbrev>/<abbrev xmlns:xlink="http://www.w3.org/1999/xlink" xlink:title="peristome diameter" xlink:type="simple">PD</abbrev></th><th rowspan="1" colspan="1">
                <abbrev xmlns:xlink="http://www.w3.org/1999/xlink" xlink:title="Computer Tomography" xlink:type="simple">CT</abbrev>
              </th></tr><tr><td rowspan="1" colspan="13">
                <bold><italic><tp:taxon-name>
                      <tp:taxon-name-part taxon-name-part-type="genus" reg="Zospeum">Z.</tp:taxon-name-part>
                      <tp:taxon-name-part taxon-name-part-type="species" reg="schaufussi">schaufussi</tp:taxon-name-part>
                    </tp:taxon-name></italic></bold>
              </td></tr><tr><td rowspan="1" colspan="1">
                <bold>lectotype</bold>
              </td><td rowspan="1" colspan="1">NHMW 71837</td><td rowspan="1" colspan="1">1.30</td><td rowspan="1" colspan="1"/><td rowspan="1" colspan="1"/><td rowspan="1" colspan="1"/><td rowspan="1" colspan="1"/><td rowspan="1" colspan="1">6.00</td><td rowspan="1" colspan="1"/><td rowspan="1" colspan="1"/><td rowspan="1" colspan="1"/><td rowspan="1" colspan="1"/><td rowspan="1" colspan="1">2.34</td></tr><tr><td rowspan="1" colspan="13">
                <bold><italic><tp:taxon-name>
                      <tp:taxon-name-part taxon-name-part-type="genus" reg="Zospeum">Z.</tp:taxon-name-part>
                      <tp:taxon-name-part taxon-name-part-type="species" reg="suarezi">suarezi</tp:taxon-name-part>
                    </tp:taxon-name></italic></bold>
              </td></tr><tr><td rowspan="1" colspan="1">
                <bold>holotype</bold>
              </td><td rowspan="1" colspan="1">RMNH.MOL.55383</td><td rowspan="1" colspan="1">1.21</td><td rowspan="1" colspan="1">0.78</td><td rowspan="1" colspan="1">0.62</td><td rowspan="1" colspan="1">0.42</td><td rowspan="1" colspan="1">0.42</td><td rowspan="1" colspan="1">6.00</td><td rowspan="1" colspan="1">1.55</td><td rowspan="1" colspan="1">0.51</td><td rowspan="1" colspan="1">0.35</td><td rowspan="1" colspan="1">1.00</td><td rowspan="1" colspan="1">2.41</td></tr><tr><td rowspan="1" colspan="1">
                <bold>paratype</bold>
              </td><td rowspan="1" colspan="1">RMNH.MOL.55384</td><td rowspan="1" colspan="1">1.07</td><td rowspan="1" colspan="1">0.71</td><td rowspan="1" colspan="1">0.56</td><td rowspan="1" colspan="1">0.40</td><td rowspan="1" colspan="1">0.40</td><td rowspan="1" colspan="1">5.55</td><td rowspan="1" colspan="1">1.51</td><td rowspan="1" colspan="1">0.52</td><td rowspan="1" colspan="1">0.37</td><td rowspan="1" colspan="1">1.00</td><td rowspan="1" colspan="1">2.34</td></tr><tr><td rowspan="1" colspan="1">
                <bold>paratype</bold>
              </td><td rowspan="1" colspan="1">RMNH.MOL.55384</td><td rowspan="1" colspan="1">1.20</td><td rowspan="1" colspan="1">0.73</td><td rowspan="1" colspan="1">0.66</td><td rowspan="1" colspan="1">0.43</td><td rowspan="1" colspan="1">0.41</td><td rowspan="1" colspan="1">6.00</td><td rowspan="1" colspan="1">1.64</td><td rowspan="1" colspan="1">0.55</td><td rowspan="1" colspan="1">0.36</td><td rowspan="1" colspan="1">1.05</td><td rowspan="1" colspan="1">2.41</td></tr><tr><td rowspan="1" colspan="1">
                <bold>paratype</bold>
              </td><td rowspan="1" colspan="1">RMNH.MOL.55384</td><td rowspan="1" colspan="1">1.00</td><td rowspan="1" colspan="1">0.64</td><td rowspan="1" colspan="1">0.56</td><td rowspan="1" colspan="1">0.37</td><td rowspan="1" colspan="1">0.35</td><td rowspan="1" colspan="1">5.50</td><td rowspan="1" colspan="1">1.56</td><td rowspan="1" colspan="1">0.56</td><td rowspan="1" colspan="1">0.37</td><td rowspan="1" colspan="1">1.06</td><td rowspan="1" colspan="1">2.39</td></tr><tr><td rowspan="1" colspan="1">
                <bold>paratype</bold>
              </td><td rowspan="1" colspan="1">RMNH.MOL.55384</td><td rowspan="1" colspan="1">0.99</td><td rowspan="1" colspan="1">0.67</td><td rowspan="1" colspan="1">0.56</td><td rowspan="1" colspan="1">0.40</td><td rowspan="1" colspan="1">0.39</td><td rowspan="1" colspan="1">5.15</td><td rowspan="1" colspan="1">1.47</td><td rowspan="1" colspan="1">0.57</td><td rowspan="1" colspan="1">0.40</td><td rowspan="1" colspan="1">1.03</td><td rowspan="1" colspan="1">2.25</td></tr><tr><td rowspan="1" colspan="1">
                <bold>paratype</bold>
              </td><td rowspan="1" colspan="1">RMNH.MOL.55384</td><td rowspan="1" colspan="1">1.04</td><td rowspan="1" colspan="1">0.70</td><td rowspan="1" colspan="1">0.59</td><td rowspan="1" colspan="1">0.36</td><td rowspan="1" colspan="1">0.40</td><td rowspan="1" colspan="1">5.55</td><td rowspan="1" colspan="1">1.48</td><td rowspan="1" colspan="1">0.56</td><td rowspan="1" colspan="1">0.34</td><td rowspan="1" colspan="1">0.89</td><td rowspan="1" colspan="1">2.37</td></tr><tr><td rowspan="1" colspan="1">
                <bold>paratype</bold>
              </td><td rowspan="1" colspan="1">RMNH.MOL.55384</td><td rowspan="1" colspan="1">1.20</td><td rowspan="1" colspan="1">0.70</td><td rowspan="1" colspan="1">0.62</td><td rowspan="1" colspan="1">0.33</td><td rowspan="1" colspan="1">0.39</td><td rowspan="1" colspan="1">6.20</td><td rowspan="1" colspan="1">1.72</td><td rowspan="1" colspan="1">0.51</td><td rowspan="1" colspan="1">0.27</td><td rowspan="1" colspan="1">0.83</td><td rowspan="1" colspan="1">2.49</td></tr><tr><td rowspan="1" colspan="1">
                <bold>paratype</bold>
              </td><td rowspan="1" colspan="1">RMNH.MOL.55384</td><td rowspan="1" colspan="1">1.11</td><td rowspan="1" colspan="1">0.74</td><td rowspan="1" colspan="1">0.59</td><td rowspan="1" colspan="1">0.42</td><td rowspan="1" colspan="1">0.41</td><td rowspan="1" colspan="1">5.90</td><td rowspan="1" colspan="1">1.50</td><td rowspan="1" colspan="1">0.53</td><td rowspan="1" colspan="1">0.37</td><td rowspan="1" colspan="1">1.00</td><td rowspan="1" colspan="1">2.45</td></tr><tr><td rowspan="1" colspan="1">
                <bold>paratype</bold>
              </td><td rowspan="1" colspan="1">RMNH.MOL. 55390</td><td rowspan="1" colspan="1">0.99</td><td rowspan="1" colspan="1">0.62</td><td rowspan="1" colspan="1">0.53</td><td rowspan="1" colspan="1">0.35</td><td rowspan="1" colspan="1">0.35</td><td rowspan="1" colspan="1">5.4</td><td rowspan="1" colspan="1">1.60</td><td rowspan="1" colspan="1">0.54</td><td rowspan="1" colspan="1">0.35</td><td rowspan="1" colspan="1">1.00</td><td rowspan="1" colspan="1">2.36</td></tr><tr><td rowspan="1" colspan="1">
                <bold>paratype</bold>
              </td><td rowspan="1" colspan="1">RMNH.MOL. 55390</td><td rowspan="1" colspan="1">1.04</td><td rowspan="1" colspan="1">0.70</td><td rowspan="1" colspan="1">0.59</td><td rowspan="1" colspan="1">0.36</td><td rowspan="1" colspan="1">0.4</td><td rowspan="1" colspan="1">5.5</td><td rowspan="1" colspan="1">1.49</td><td rowspan="1" colspan="1">0.57</td><td rowspan="1" colspan="1">0.35</td><td rowspan="1" colspan="1">0.90</td><td rowspan="1" colspan="1">2.35</td></tr><tr><td rowspan="1" colspan="1"/><td rowspan="1" colspan="1">mean/median</td><td rowspan="1" colspan="1">1.08</td><td rowspan="1" colspan="1">0.70</td><td rowspan="1" colspan="1">0.59</td><td rowspan="1" colspan="1">0.38</td><td rowspan="1" colspan="1">0.39</td><td rowspan="1" colspan="1">5.68</td><td rowspan="1" colspan="1">1.53</td><td rowspan="1" colspan="1">0.54</td><td rowspan="1" colspan="1">0.36</td><td rowspan="1" colspan="1">1.00</td><td rowspan="1" colspan="1">2.37</td></tr><tr><td rowspan="1" colspan="1"/><td rowspan="1" colspan="1">min</td><td rowspan="1" colspan="1">0.99</td><td rowspan="1" colspan="1">0.62</td><td rowspan="1" colspan="1">0.53</td><td rowspan="1" colspan="1">0.33</td><td rowspan="1" colspan="1">0.35</td><td rowspan="1" colspan="1">5.15</td><td rowspan="1" colspan="1">1.47</td><td rowspan="1" colspan="1">0.51</td><td rowspan="1" colspan="1">0.34</td><td rowspan="1" colspan="1">0.83</td><td rowspan="1" colspan="1">2.25</td></tr><tr><td rowspan="1" colspan="1"/><td rowspan="1" colspan="1">max</td><td rowspan="1" colspan="1">1.30</td><td rowspan="1" colspan="1">0.78</td><td rowspan="1" colspan="1">0.66</td><td rowspan="1" colspan="1">0.43</td><td rowspan="1" colspan="1">0.42</td><td rowspan="1" colspan="1">6.2</td><td rowspan="1" colspan="1">1.72</td><td rowspan="1" colspan="1">0.57</td><td rowspan="1" colspan="1">0.40</td><td rowspan="1" colspan="1">1.06</td><td rowspan="1" colspan="1">2.49</td></tr><tr><td rowspan="1" colspan="13">
                <bold><italic><tp:taxon-name><tp:taxon-name-part taxon-name-part-type="genus" reg="Zospeum">Z.</tp:taxon-name-part><tp:taxon-name-part taxon-name-part-type="species" reg="praetermissum">praetermissum</tp:taxon-name-part></tp:taxon-name></italic> sp. n.</bold>
              </td></tr><tr><td rowspan="1" colspan="1">
                <bold>holotype</bold>
              </td><td rowspan="1" colspan="1">RMNH.MOL.55391</td><td rowspan="1" colspan="1">1.08</td><td rowspan="1" colspan="1">0.75</td><td rowspan="1" colspan="1">0.67</td><td rowspan="1" colspan="1">0.41</td><td rowspan="1" colspan="1">0.42</td><td rowspan="1" colspan="1">4.60</td><td rowspan="1" colspan="1">1.44</td><td rowspan="1" colspan="1">0.62</td><td rowspan="1" colspan="1">0.38</td><td rowspan="1" colspan="1">0.99</td><td rowspan="1" colspan="1">1.93</td></tr><tr><td rowspan="1" colspan="1">
                <bold>paratype</bold>
              </td><td rowspan="1" colspan="1">RMNH.MOL.339954</td><td rowspan="1" colspan="1">1.07</td><td rowspan="1" colspan="1">0.71</td><td rowspan="1" colspan="1">0.64</td><td rowspan="1" colspan="1">0.39</td><td rowspan="1" colspan="1">0.41</td><td rowspan="1" colspan="1">4.85</td><td rowspan="1" colspan="1">1.52</td><td rowspan="1" colspan="1">0.59</td><td rowspan="1" colspan="1">0.37</td><td rowspan="1" colspan="1">0.97</td><td rowspan="1" colspan="1">2.04</td></tr><tr><td rowspan="1" colspan="1">
                <bold>paratype</bold>
              </td><td rowspan="1" colspan="1">RMNH.MOL.339954</td><td rowspan="1" colspan="1">1.21</td><td rowspan="1" colspan="1">0.76</td><td rowspan="1" colspan="1">0.71</td><td rowspan="1" colspan="1">0.40</td><td rowspan="1" colspan="1">0.45</td><td rowspan="1" colspan="1">5.20</td><td rowspan="1" colspan="1">1.58</td><td rowspan="1" colspan="1">0.58</td><td rowspan="1" colspan="1">0.33</td><td rowspan="1" colspan="1">0.90</td><td rowspan="1" colspan="1">2.09</td></tr><tr><td rowspan="1" colspan="1"/><td rowspan="1" colspan="1">mean/median</td><td rowspan="1" colspan="1">1.12</td><td rowspan="1" colspan="1">0.74</td><td rowspan="1" colspan="1">0.67</td><td rowspan="1" colspan="1">0.40</td><td rowspan="1" colspan="1">0.42</td><td rowspan="1" colspan="1">4.88</td><td rowspan="1" colspan="1">1.52</td><td rowspan="1" colspan="1">0.59</td><td rowspan="1" colspan="1">0.37</td><td rowspan="1" colspan="1">0.97</td><td rowspan="1" colspan="1">2.04</td></tr><tr><td rowspan="1" colspan="13">
                <bold><italic><tp:taxon-name><tp:taxon-name-part taxon-name-part-type="genus" reg="Zospeum">Z.</tp:taxon-name-part><tp:taxon-name-part taxon-name-part-type="species" reg="gittenbergeri">gittenbergeri</tp:taxon-name-part></tp:taxon-name></italic> sp. n.</bold>
              </td></tr><tr><td rowspan="1" colspan="1">
                <bold>holotype</bold>
              </td><td rowspan="1" colspan="1">RMNH.MOL.234166</td><td rowspan="1" colspan="1">1.49</td><td rowspan="1" colspan="1">0.92</td><td rowspan="1" colspan="1">0.89</td><td rowspan="1" colspan="1">0.53</td><td rowspan="1" colspan="1">0.58</td><td rowspan="1" colspan="1">5.50</td><td rowspan="1" colspan="1">1.62</td><td rowspan="1" colspan="1">0.59</td><td rowspan="1" colspan="1">0.35</td><td rowspan="1" colspan="1">0.90</td><td rowspan="1" colspan="1">2.03</td></tr></tbody></table></table-wrap></tp:treatment-sec><ref-list><ref id="B9"><mixed-citation xmlns:xlink="http://www.w3.org/1999/xlink" xlink:type="simple"><person-group><name name-style="western"><surname>Gittenberger</surname><given-names>E</given-names></name></person-group> (<year>1980</year>) <article-title>Three Notes on Iberian Terrestrial Gastropods.</article-title><source>Zoologische Mededelingen</source><volume>55</volume>(<issue>17</issue>): <fpage>201</fpage>–<lpage>213</lpage>.</mixed-citation></ref><ref id="B5"><mixed-citation xmlns:xlink="http://www.w3.org/1999/xlink" xlink:type="simple"><person-group><name name-style="western"><surname>Emberton</surname><given-names>KC</given-names></name></person-group> (<year>2001</year>) <article-title>Dentate <italic><tp:taxon-name><tp:taxon-name-part taxon-name-part-type="genus">Gulella</tp:taxon-name-part></tp:taxon-name></italic> of Madagascar (<tp:taxon-name><tp:taxon-name-part taxon-name-part-type="infraclass">Pulmonata</tp:taxon-name-part></tp:taxon-name>: <tp:taxon-name><tp:taxon-name-part taxon-name-part-type="family">Streptaxidae</tp:taxon-name-part></tp:taxon-name>).</article-title><source>American Malacological Bulletin</source><volume>16</volume>: <fpage>71</fpage>–<lpage>129</lpage>.</mixed-citation></ref><ref id="B17"><mixed-citation xmlns:xlink="http://www.w3.org/1999/xlink" xlink:type="simple"><person-group><name name-style="western"><surname>Weigand</surname><given-names>AM</given-names></name><name name-style="western"><surname>Jochum</surname><given-names>A</given-names></name><name name-style="western"><surname>Slapnik</surname><given-names>R</given-names></name><name name-style="western"><surname>Schnitzler</surname><given-names>J</given-names></name><name name-style="western"><surname>Zarza</surname><given-names>E</given-names></name><name name-style="western"><surname>Klussmann-Kolb</surname><given-names>A</given-names></name></person-group> (<year>2013</year>) <article-title>Evolution of microgastropods (<tp:taxon-name><tp:taxon-name-part taxon-name-part-type="superfamily">Ellobioidea</tp:taxon-name-part></tp:taxon-name>, <tp:taxon-name><tp:taxon-name-part taxon-name-part-type="family">Carychiidae</tp:taxon-name-part></tp:taxon-name>): Integrating taxonomic, phylogenetic and evolutionary hypotheses.</article-title><source>BMC Evolutionary Biology</source><volume>13</volume>(<issue>1</issue>): <fpage>18</fpage>. <ext-link xlink:type="simple" ext-link-type="doi" xlink:href="10.1186/1471-2148-13-18">https://doi.org/10.1186/1471-2148-13-18</ext-link></mixed-citation></ref></ref-list></tp:taxon-treatment>
